# Supplementary material for: Genome-Enabled Estimates of Additive and Nonadditive Genetic Variances and Prediction of Apple Phenotypes Across Environments
Source: G3 (Bethesda). 2015 Oct 22;5(12):2711–8. doi: 10.1534/g3.115.021105 (PMC4683643; doi:10.1534/g3.115.021105)
Supplement: Supporting Information [file supp_g3.115.021105_FileS3.txt]

taxa	M1	M2	M3	M4	M5	M6	M7	M10	M11	M14	M15	M16	M17	M21	M22	M23	M24	M25	M26	M27	M29	M30	M31	M32	M33	M35	M37	M38	M39	M42	M43	M44	M46	M47	M48	M49	M50	M51	M52	M53	M54	M57	M59	M60	M61	M65	M67	M68	M69
1	0	0	2	2	2	0	0	1	0	2	1	0	2	2	2	0	2	2	0	0	0	1	1	1	1	2	0	0	2	2	2	0	2	0	2	2	0	0	2	1	2	2	2	0	0	0	1	0	0
2	0	0	1	0	2	0	1	1	0	1	1	0	2	2	2	2	2	2	2	0	1	2	1	1	0	1	0	1	1	0	2	2	2	0	2	2	1	0	2	0	2	2	2	0	0	0	1	0	1
3	1	1	1	0	0	1	0	1	1	1	1	1	2	1	2	2	1	1	2	1	0	1	0	1	0	2	0	2	0	0	2	2	2	0	2	2	1	0	2	1	2	2	2	0	0	0	1	0	0
4	0	0	0	0	0	1	0	1	2	0	1	1	2	0	2	2	0	0	2	2	0	1	1	0	0	2	0	2	0	1	2	1	2	0	2	2	0	0	2	1	2	2	2	0	0	0	1	0	0
5	0	0	2	2	2	1	0	1	0	2	0	1	2	2	2	0	2	2	0	0	0	2	1	0	0	2	0	1	1	1	2	1	2	0	2	2	0	0	2	1	2	2	2	0	0	0	0	0	0
6	0	0	0	0	0	0	0	1	2	0	0	0	2	0	2	2	0	0	2	2	0	1	1	1	0	2	0	2	0	0	2	2	2	0	2	2	0	0	2	1	2	2	2	0	0	0	1	0	0
7	0	0	2	2	2	1	0	1	0	2	0	1	2	2	2	0	2	2	0	0	0	1	2	1	1	2	0	0	2	2	2	0	2	0	2	2	0	0	2	1	2	2	2	0	0	0	1	0	0
8	0	0	1	0	0	1	0	1	1	0	0	0	2	1	1	2	1	1	2	1	0	1	1	1	0	1	0	1	1	0	2	2	2	0	2	2	1	0	2	0	2	1	1	1	1	1	1	1	0
9	0	0	1	0	1	0	0	1	0	1	1	0	2	2	2	2	2	2	2	0	1	2	1	1	0	1	0	1	1	0	2	2	2	0	2	2	1	0	1	1	2	2	2	0	0	0	1	0	0
10	0	0	2	2	2	1	0	1	0	2	0	1	2	2	2	0	2	2	0	0	0	1	1	1	0	2	0	0	2	2	2	0	2	0	2	2	0	0	2	0	2	2	2	0	0	0	0	0	0
11	0	0	0	0	0	1	0	1	2	0	0	1	2	0	2	2	0	0	2	2	0	1	2	1	0	2	0	2	0	0	2	2	2	0	2	2	0	0	2	1	2	2	2	0	0	0	0	0	0
12	0	0	2	1	2	0	0	1	0	1	0	1	2	2	2	1	2	2	1	0	1	1	1	1	1	2	0	1	1	1	2	1	2	0	2	2	0	0	2	0	2	2	2	0	0	0	1	0	1
13	0	0	2	2	2	1	0	1	0	2	1	1	2	2	2	0	2	2	0	0	0	1	2	1	0	2	0	0	2	2	2	0	2	0	2	2	0	0	2	1	2	2	2	0	0	0	1	0	0
14	0	0	0	0	0	1	0	1	2	0	1	0	2	0	2	2	0	0	2	2	0	2	1	1	1	2	0	1	1	1	2	1	2	0	2	2	0	0	2	1	2	2	2	0	0	0	1	0	0
15	0	0	2	2	2	1	0	1	0	2	0	0	2	2	2	0	2	2	0	0	0	1	1	1	0	2	0	0	2	2	2	0	2	0	2	2	0	0	2	1	2	2	2	0	0	0	1	0	0
16	0	0	1	1	1	1	0	1	1	1	0	0	2	1	2	1	1	1	1	1	0	1	1	1	0	2	0	1	1	0	2	2	2	0	2	2	0	0	2	0	2	2	2	0	0	0	1	0	0
17	0	0	2	2	2	1	0	1	0	2	0	1	2	2	2	0	2	2	0	0	0	2	2	1	0	2	0	0	2	2	2	0	2	0	2	2	0	0	2	1	2	2	2	0	0	0	1	0	0
18	0	0	1	1	1	1	0	1	1	1	0	2	2	1	2	1	1	1	1	1	0	2	1	1	0	2	0	1	1	1	2	1	2	0	2	2	0	0	2	1	2	2	2	0	0	0	1	0	0
19	0	0	0	0	0	0	0	1	2	0	0	1	2	0	1	2	0	0	2	2	0	2	2	1	0	2	1	1	1	0	1	1	1	0	2	1	1	0	2	1	1	1	1	1	1	0	1	0	0
20	0	0	1	1	1	0	0	1	1	1	0	2	2	1	2	1	1	1	1	1	0	2	1	1	1	2	0	1	1	1	2	1	2	0	2	2	0	0	2	1	2	2	2	0	0	0	1	0	0
21	0	0	1	1	1	1	0	1	1	1	0	1	2	1	2	1	1	1	1	1	0	2	1	1	0	2	0	1	1	1	2	1	2	0	2	2	0	0	2	1	2	2	2	0	0	0	1	0	0
22	0	0	1	1	1	0	0	1	1	1	0	0	2	1	2	1	1	1	1	1	0	1	1	1	0	2	0	1	1	1	2	1	2	0	2	2	0	0	2	0	2	2	2	0	0	0	1	0	0
23	0	0	1	1	1	1	0	1	1	1	0	1	2	1	1	1	1	1	1	1	0	2	1	1	0	2	1	0	2	1	1	0	1	0	2	1	1	0	2	1	1	1	1	1	1	0	1	0	0
24	0	0	0	0	0	0	0	1	2	0	0	1	2	0	1	2	0	0	2	2	0	2	1	1	1	2	1	1	1	0	1	1	1	0	2	1	1	0	2	1	1	1	1	1	1	0	1	0	0
25	0	0	2	2	2	1	0	1	0	2	0	2	2	2	2	0	2	2	0	0	0	2	2	1	1	2	0	0	2	2	2	0	2	0	2	2	0	0	2	1	2	2	2	0	0	0	1	0	0
26	0	0	2	2	2	1	0	0	0	2	0	1	2	2	2	0	2	2	0	0	0	2	1	0	0	2	0	0	2	2	2	0	2	0	2	2	0	0	2	1	2	2	2	0	0	0	0	0	0
27	0	0	2	2	2	1	0	1	0	2	0	1	2	2	1	0	2	2	0	0	0	2	1	0	1	2	0	0	2	2	2	0	1	0	2	1	1	0	2	1	1	1	1	1	1	0	1	0	0
28	0	0	1	1	1	1	0	1	1	1	0	0	2	1	2	1	1	1	1	1	0	2	2	0	1	2	0	1	1	1	2	1	2	0	2	2	0	0	2	1	2	2	2	0	0	0	0	0	0
29	0	0	0	0	0	1	0	1	2	0	0	1	2	0	1	2	0	0	2	2	0	2	2	0	0	2	1	1	1	0	1	1	1	0	2	1	1	0	2	1	1	1	1	1	1	0	1	0	0
30	0	0	1	1	1	0	0	1	1	1	0	1	2	1	1	1	1	1	1	1	0	2	2	1	0	2	1	0	2	1	1	0	1	0	2	1	1	0	2	1	1	1	1	1	1	0	0	0	0
31	1	1	2	0	1	0	0	1	0	2	0	1	2	2	1	1	2	2	2	0	0	1	1	0	1	2	0	1	1	0	1	1	1	0	2	0	2	0	2	0	1	0	0	1	2	1	1	0	1
32	0	0	1	1	1	0	0	1	1	1	1	2	2	1	2	1	1	1	1	1	0	1	1	1	1	2	0	1	1	1	2	1	2	0	2	2	0	0	2	1	2	2	2	0	0	0	1	0	0
33	0	0	1	1	1	0	0	1	1	1	0	2	2	1	2	1	1	1	1	1	0	1	1	1	1	2	0	1	1	1	2	1	2	0	2	2	0	0	2	0	2	2	2	0	0	0	1	0	0
34	0	0	1	1	1	1	0	1	1	1	0	1	2	1	2	1	1	1	1	1	0	2	2	0	0	2	0	1	1	1	2	1	2	0	2	2	0	0	2	0	2	2	2	0	0	0	1	0	0
35	0	0	1	1	1	0	0	1	1	1	1	2	2	1	2	1	1	1	1	1	0	1	0	1	1	2	0	1	1	1	2	1	2	0	2	2	0	0	2	1	2	2	2	0	0	0	1	0	0
36	0	0	1	1	1	0	0	1	1	1	1	2	2	1	2	1	1	1	1	1	0	1	2	1	1	2	0	1	1	1	2	1	2	0	2	2	0	0	2	0	2	2	2	0	0	0	1	0	0
37	1	1	1	0	2	0	0	1	0	2	0	0	2	2	1	1	2	2	2	0	0	2	1	0	0	2	1	0	1	0	1	1	1	0	2	0	2	0	2	0	1	0	0	1	2	1	1	0	1
38	0	0	1	1	1	1	0	1	1	1	0	1	1	1	2	1	1	1	1	1	0	2	2	0	1	2	0	1	1	1	2	1	2	0	2	2	0	0	2	0	2	2	2	0	0	0	1	0	0
39	0	0	1	0	0	1	1	1	1	0	1	1	2	1	2	2	1	1	2	1	0	1	1	1	0	2	0	1	0	1	2	2	1	0	2	1	1	1	2	1	2	2	2	0	0	1	1	0	0
40	0	0	1	1	1	1	0	1	1	1	1	1	2	1	2	1	1	1	1	1	0	1	2	1	1	2	0	1	1	1	2	1	2	0	2	2	0	0	2	1	2	2	2	0	0	0	1	0	0
41	0	0	1	1	1	0	0	1	1	1	1	0	2	1	2	1	1	1	1	1	0	2	1	1	0	2	0	1	1	1	2	1	2	0	2	2	0	0	2	0	2	2	2	0	0	0	0	0	0
42	1	1	2	1	1	0	0	1	0	2	1	2	2	2	2	1	2	2	1	0	0	1	1	1	1	2	0	1	1	1	2	1	2	0	2	2	1	0	2	0	2	2	2	0	0	0	1	0	0
43	1	1	2	0	1	0	0	1	0	1	1	1	2	2	2	2	2	2	2	0	0	1	0	1	0	2	0	2	1	0	2	1	2	1	1	2	2	1	1	0	2	1	2	0	0	1	1	1	1
44	0	0	2	2	2	1	0	1	0	2	0	1	2	2	2	0	2	2	0	0	0	1	2	1	0	2	0	0	2	2	2	0	2	0	2	2	0	0	2	0	2	2	2	0	0	0	1	0	0
45	0	0	1	1	1	1	0	1	1	1	0	2	2	1	2	1	1	1	1	1	0	1	1	1	1	2	0	1	1	1	2	1	2	0	2	2	0	0	2	0	2	2	2	0	0	0	1	0	0
46	0	0	2	2	2	1	1	1	0	2	0	1	1	2	2	1	2	2	1	0	1	2	0	1	0	2	0	1	1	1	2	1	2	0	2	2	0	0	2	1	2	2	2	0	0	0	1	0	0
47	0	0	1	1	1	1	0	1	1	1	0	1	2	1	2	1	1	1	1	1	0	1	2	1	1	2	0	1	1	1	2	1	2	0	2	2	0	0	2	2	2	2	2	0	0	0	1	0	0
48	0	0	1	1	1	0	0	1	1	1	0	2	2	1	2	1	1	1	1	1	0	1	1	1	0	2	0	1	1	1	2	1	2	0	2	2	0	0	2	0	2	2	2	0	0	0	0	0	0
49	0	0	2	2	2	0	0	1	0	2	0	1	2	2	2	0	2	2	0	0	0	2	1	1	0	2	0	0	2	2	2	0	2	0	2	2	0	0	2	1	2	2	2	0	0	0	1	0	0
50	0	0	1	1	1	1	0	1	1	1	0	2	2	1	2	1	1	1	1	1	0	1	1	1	1	2	0	1	1	1	2	1	2	0	2	2	0	0	2	1	2	2	2	0	0	0	1	0	0
51	0	0	2	2	2	0	0	1	0	2	0	2	2	2	2	0	2	2	0	0	0	1	1	1	1	2	0	0	2	2	2	0	2	0	2	2	0	0	2	2	2	2	2	0	0	0	1	0	0
52	0	0	2	2	2	1	0	1	0	2	0	1	2	2	2	0	2	2	0	0	0	2	0	1	0	2	0	0	2	2	2	0	2	0	2	2	0	0	2	1	2	2	2	0	0	0	1	0	0
53	0	0	2	2	2	0	0	1	0	2	0	1	2	2	2	0	2	2	0	0	0	2	1	1	1	2	0	0	2	2	2	0	2	0	2	2	0	0	2	2	2	2	2	0	0	0	1	0	0
54	0	0	1	1	1	0	0	1	1	1	0	1	2	1	2	1	1	1	1	1	0	1	2	1	1	2	0	1	1	1	2	1	2	0	2	2	0	0	2	1	2	2	2	0	0	0	1	0	0
55	0	0	1	1	1	1	0	1	1	1	0	1	2	1	2	1	1	1	1	1	0	1	2	1	1	2	0	1	1	1	2	1	2	0	2	2	0	0	2	1	2	2	2	0	0	0	1	0	0
56	0	0	1	1	1	1	0	1	1	1	0	0	2	1	2	1	1	1	1	1	0	1	2	1	0	2	0	1	1	1	2	1	2	0	2	2	0	0	2	0	2	2	2	0	0	0	1	0	0
57	0	0	0	0	1	1	0	1	1	1	1	1	1	1	2	2	1	1	2	1	1	2	0	1	0	1	1	1	1	0	1	2	2	0	2	2	0	0	2	0	2	1	2	0	0	1	1	0	1
58	0	0	2	2	2	1	0	1	0	2	0	1	2	2	2	0	2	2	0	0	0	1	2	1	1	2	0	0	2	2	2	0	2	0	2	2	0	0	2	2	2	2	2	0	0	0	1	0	0
59	0	0	2	2	2	0	0	1	0	2	0	1	2	2	2	0	2	2	0	0	0	2	0	1	0	2	0	0	2	2	2	0	2	0	2	2	0	0	2	0	2	2	2	0	0	0	0	0	0
60	2	2	2	0	2	0	0	0	0	2	0	0	1	2	2	0	2	2	2	0	0	2	2	1	0	2	0	0	1	0	2	2	2	0	2	0	2	0	2	1	2	0	1	0	1	2	1	0	1
61	0	0	1	1	1	1	0	1	1	1	0	1	2	1	2	1	1	1	1	1	0	1	1	1	0	2	0	1	1	1	2	1	2	0	2	2	0	0	2	1	2	2	2	0	0	0	0	0	0
62	0	0	1	1	1	1	0	1	1	1	0	2	2	1	2	1	1	1	1	1	0	1	0	1	0	2	0	1	1	1	2	1	2	0	2	2	1	0	2	1	2	2	2	0	0	0	1	0	0
63	1	1	1	0	0	1	0	1	1	1	1	0	2	1	2	2	1	1	2	1	0	1	1	1	0	2	0	2	0	1	2	1	2	0	2	2	0	0	2	1	2	2	2	0	0	0	1	0	0
64	1	1	2	0	0	0	0	1	0	1	1	0	2	2	1	2	2	2	2	0	0	2	0	1	0	1	0	1	1	0	2	2	2	0	2	2	2	0	1	0	2	1	1	1	1	1	0	1	1
65	0	0	0	0	0	0	0	1	2	0	1	1	2	0	2	2	0	0	2	2	0	1	1	1	0	2	0	2	0	0	2	2	2	0	2	2	0	0	2	0	2	2	2	0	0	0	1	0	0
66	1	1	1	0	0	1	0	1	1	1	1	1	1	1	2	2	1	1	2	1	0	1	1	1	0	2	0	2	0	0	2	2	2	0	2	2	1	0	2	0	2	2	2	0	0	0	1	0	0
67	1	1	1	0	0	1	0	2	1	1	0	2	1	1	2	2	1	1	2	1	0	2	1	1	0	2	0	2	0	0	2	2	2	0	2	2	1	0	2	0	2	2	2	0	0	0	1	0	0
68	1	1	1	0	0	1	0	1	1	1	0	1	2	1	2	2	1	1	2	1	0	1	1	1	0	2	0	1	1	1	2	1	2	0	2	2	0	0	2	0	2	2	2	0	0	0	1	0	0
69	0	0	2	1	1	1	0	1	0	1	1	0	2	2	1	1	2	2	1	0	0	1	1	1	0	1	0	0	2	1	2	1	2	0	2	2	1	0	1	0	2	1	1	1	1	1	0	1	0
70	0	0	0	0	0	0	0	1	2	0	1	1	2	0	2	2	0	0	2	2	0	1	0	1	0	2	0	2	0	0	2	2	2	0	2	2	0	0	2	0	2	2	2	0	0	0	1	0	0
71	1	1	2	1	1	1	0	1	0	2	1	2	1	2	2	1	2	2	1	0	0	1	1	1	0	2	0	1	1	1	2	1	2	0	2	2	1	0	2	0	2	2	2	0	0	0	1	0	0
72	0	0	0	0	0	1	0	1	1	0	1	0	2	1	1	2	1	1	2	1	0	1	1	1	0	1	0	1	1	0	2	2	2	0	2	2	1	0	1	1	2	1	1	1	1	1	0	1	0
73	0	0	1	0	0	0	0	1	1	0	1	0	2	1	2	2	1	1	2	1	0	2	1	1	0	2	0	2	1	0	2	1	2	1	1	2	2	1	1	0	2	1	2	0	0	1	0	1	0
74	0	0	1	1	1	0	1	1	1	0	0	2	1	1	1	2	0	0	2	2	0	1	2	0	0	2	1	1	1	0	1	1	1	0	2	1	1	0	2	0	1	1	1	1	1	0	0	0	0
75	2	1	2	0	0	1	0	1	0	1	1	2	2	2	2	2	2	2	2	0	0	2	1	1	0	2	0	2	0	1	2	1	2	0	2	2	1	0	2	0	2	2	2	0	0	0	0	0	0
76	0	0	2	1	2	1	0	1	0	1	1	1	2	2	2	1	2	2	1	0	0	1	1	0	0	2	0	1	2	1	2	0	2	1	1	2	1	1	1	1	2	1	2	0	0	1	0	1	0
77	0	0	0	0	0	0	0	1	2	0	1	1	2	0	2	2	0	0	2	2	0	2	1	1	0	2	0	2	0	1	2	1	2	0	2	2	0	0	2	0	2	2	2	0	0	0	1	0	0
78	0	0	2	1	2	1	0	1	0	1	1	0	2	2	2	1	2	2	1	0	0	2	0	1	0	2	0	1	2	1	2	0	2	1	1	2	1	1	1	1	2	1	2	0	0	1	0	1	1
79	0	0	0	0	2	0	1	0	0	2	1	0	1	2	1	2	2	2	2	0	1	1	2	1	0	2	0	2	0	0	1	2	2	1	2	1	0	1	1	0	2	1	0	1	1	2	0	1	1
80	0	0	2	1	1	0	0	1	0	1	1	0	2	2	1	1	2	2	1	0	0	1	0	0	0	1	0	0	2	1	2	1	2	0	2	2	1	0	1	0	2	1	1	1	1	1	1	1	1
81	0	0	1	0	0	1	0	1	1	0	1	0	2	1	1	2	1	1	2	1	0	1	2	0	0	1	0	1	1	0	2	2	2	0	2	2	1	0	1	1	2	1	1	1	1	1	0	1	0
82	0	0	1	0	0	0	0	1	1	0	1	1	2	1	1	2	1	1	2	1	0	1	2	0	0	1	0	1	1	0	2	2	2	0	2	2	1	0	1	1	2	1	1	1	1	1	0	1	0
83	0	0	1	0	1	0	0	1	1	0	1	0	2	1	2	2	1	1	2	1	0	1	1	1	0	2	0	2	1	0	2	1	2	1	1	2	1	1	1	1	2	1	2	0	0	1	0	1	1
84	0	0	1	1	1	1	0	1	1	1	0	1	2	1	2	1	1	1	1	1	0	1	1	0	1	2	0	1	1	1	2	1	2	0	2	2	0	0	2	1	2	2	2	0	0	0	0	0	0
85	0	0	2	1	1	0	0	1	0	1	1	0	2	2	2	1	2	2	1	0	0	1	2	0	0	1	0	0	2	1	2	1	2	0	2	2	1	0	1	1	2	1	2	0	0	1	0	1	1
86	0	0	2	0	0	1	0	1	0	0	0	1	2	2	1	2	2	2	2	0	0	2	2	1	0	1	0	0	1	0	2	2	1	0	2	1	1	1	2	0	1	0	0	1	2	0	1	0	0
87	0	0	1	0	1	1	0	1	1	0	1	0	2	1	2	2	1	1	2	1	0	1	2	1	0	2	0	2	1	0	2	1	2	1	1	2	1	1	1	1	2	1	2	0	0	1	1	1	0
88	0	0	2	1	2	0	0	1	0	1	1	1	2	2	2	1	2	2	1	0	0	1	0	0	0	2	0	2	1	0	2	1	2	1	1	2	1	1	1	0	2	1	2	0	0	1	0	1	1
89	1	1	2	0	0	0	0	1	0	1	1	2	2	1	2	2	2	2	2	0	1	2	0	1	0	1	1	1	1	0	1	2	2	0	2	2	2	0	2	0	2	2	2	0	0	0	0	0	0
90	1	1	2	0	0	0	0	1	0	1	0	2	2	2	1	2	2	2	2	0	0	2	1	1	0	1	0	1	1	0	2	2	1	0	2	1	2	0	2	1	1	1	1	1	1	0	1	0	0
91	1	1	2	0	0	0	0	1	0	1	1	0	2	1	2	2	2	2	2	0	1	1	0	1	0	1	1	1	1	0	1	2	2	0	2	2	2	0	2	0	2	2	2	0	0	0	1	0	0
92	1	1	2	0	0	1	0	1	0	1	1	1	2	2	1	2	2	2	2	0	0	2	1	0	0	1	0	1	1	0	2	2	1	0	2	1	2	0	2	1	1	1	1	1	1	0	0	0	0
93	2	2	2	0	0	1	0	1	0	1	1	1	1	1	2	2	1	1	2	1	0	2	2	1	0	2	0	2	0	0	2	2	2	0	2	2	1	0	2	1	2	2	2	0	0	0	0	0	0
94	0	0	1	0	1	0	0	1	0	2	1	0	1	2	2	2	2	2	2	0	0	2	1	1	0	1	0	1	1	0	1	2	2	1	1	2	2	1	1	0	2	1	2	0	0	1	1	1	0
95	1	1	2	0	0	1	0	1	0	1	1	1	2	2	2	2	2	2	2	0	0	2	1	1	0	1	1	1	1	0	1	2	2	0	2	2	1	0	2	1	2	2	2	0	0	0	1	0	0
96	1	1	2	1	1	1	0	1	0	2	0	2	2	2	2	1	2	2	1	0	0	1	1	1	0	2	0	1	1	1	2	1	2	0	2	2	1	0	2	1	2	2	2	0	0	0	1	0	0
97	1	1	2	1	1	1	0	1	0	2	1	2	2	2	2	1	2	2	1	0	0	2	1	1	0	2	0	1	1	1	2	1	2	0	2	2	1	0	2	1	2	2	2	0	0	0	1	0	0
98	0	0	1	0	0	1	0	1	1	0	1	1	2	1	1	2	1	1	2	1	0	2	1	1	0	1	0	1	1	0	2	2	1	0	2	1	1	0	2	1	1	1	1	1	1	0	0	0	0
99	1	1	2	0	0	1	0	1	0	1	1	1	2	1	2	2	2	2	2	0	1	2	0	1	0	1	1	1	1	0	1	2	2	0	2	2	0	0	2	0	2	2	2	0	0	0	0	0	0
100	1	1	1	0	0	1	0	1	1	1	1	2	1	1	2	2	1	1	2	1	0	2	2	1	0	2	0	2	0	0	2	2	2	0	2	2	1	0	2	0	2	2	2	0	0	0	1	0	0
101	1	1	2	1	1	1	0	1	0	2	0	0	2	2	2	1	2	2	1	0	0	2	1	1	0	2	0	1	1	1	2	0	2	0	2	2	1	0	2	0	2	2	2	0	0	0	0	0	0
102	0	0	0	0	0	0	0	1	2	0	0	1	1	0	2	2	0	0	2	2	0	1	1	1	0	2	0	2	0	0	2	2	2	0	2	2	1	0	2	1	2	2	2	0	0	0	0	0	0
103	1	1	2	0	2	0	0	1	0	1	1	2	1	2	2	1	2	2	2	0	0	1	0	1	0	2	0	2	1	0	2	2	2	0	2	2	1	0	1	1	2	2	2	0	0	1	1	0	1
104	0	0	2	0	1	1	0	1	1	0	0	1	2	1	2	2	1	1	2	1	0	1	0	1	0	2	0	2	1	0	2	1	1	0	2	1	1	1	2	1	2	2	2	0	0	1	1	0	0
105	0	0	1	0	0	1	0	1	1	0	1	0	2	1	1	2	1	1	2	1	0	2	0	1	0	1	0	1	1	0	2	2	2	0	2	2	1	0	1	0	2	1	1	1	1	1	1	1	0
106	0	0	1	1	1	0	0	1	1	1	1	0	2	1	2	1	1	1	1	1	0	1	1	1	0	2	0	1	1	2	2	0	2	0	2	2	0	0	2	0	2	2	2	0	0	0	0	0	0
107	0	0	1	1	1	0	0	1	1	1	0	2	2	1	2	1	1	1	1	1	0	2	2	1	0	2	0	1	1	1	2	0	2	0	2	2	0	0	2	1	2	2	2	0	0	0	1	0	0
108	0	0	1	1	1	1	0	1	1	1	1	1	2	1	2	1	1	1	1	1	0	2	1	1	0	2	0	1	1	2	2	0	2	0	2	2	0	0	2	0	2	2	2	0	0	0	0	0	0
109	0	0	2	1	1	1	0	1	0	1	0	1	2	2	1	1	2	2	1	0	0	2	0	1	0	1	0	0	2	1	2	1	2	0	2	2	1	0	1	0	2	1	1	1	1	1	0	1	0
110	0	0	1	0	0	1	0	1	1	0	0	1	2	1	1	2	1	1	2	1	0	1	1	1	0	1	0	1	1	0	2	2	2	0	2	2	1	0	1	0	2	1	1	1	1	1	0	1	0
111	0	0	2	1	2	0	0	1	0	1	1	1	2	2	1	1	2	2	1	0	1	2	1	1	0	1	0	1	1	0	2	2	1	0	2	1	1	0	2	0	1	1	1	1	1	0	0	0	0
112	1	1	2	0	0	1	0	1	0	2	1	0	2	2	2	2	1	1	2	1	0	2	1	1	0	2	0	2	0	0	1	2	2	1	1	2	1	1	1	1	2	1	2	0	0	1	1	1	1
113	0	0	2	1	2	0	0	1	0	2	1	1	2	2	2	0	2	2	0	0	0	2	1	1	0	2	0	0	2	2	2	0	2	0	2	2	0	0	2	0	2	2	2	0	0	0	0	0	1
114	0	0	1	0	1	0	0	1	1	1	1	1	2	1	2	1	1	1	1	1	0	2	1	0	0	2	0	1	1	1	2	1	2	0	2	2	0	0	2	0	2	2	2	0	0	0	0	0	1
115	0	0	2	1	1	1	0	1	0	1	1	0	2	2	1	1	2	2	1	0	0	1	0	1	0	1	0	0	2	1	2	1	2	0	2	2	1	0	1	0	2	1	1	1	1	1	1	1	0
116	0	0	1	0	0	0	0	1	1	0	1	1	2	1	2	2	1	1	2	1	0	1	0	1	0	1	0	1	1	0	2	2	2	0	2	2	1	0	2	0	2	2	2	0	0	0	0	0	0
117	0	0	1	1	1	0	1	1	1	1	0	2	1	1	2	1	1	1	1	1	0	1	1	0	0	2	0	1	1	1	2	1	2	1	1	2	1	1	1	0	2	1	2	0	0	1	0	1	0
118	0	0	1	0	1	0	0	1	1	1	0	1	2	1	2	1	1	1	1	1	0	2	1	1	0	2	0	2	0	0	2	2	2	0	2	2	0	0	2	0	2	2	2	0	0	0	0	0	0
119	0	0	1	1	1	1	0	1	1	1	0	1	2	1	1	1	1	1	1	1	0	1	2	1	1	2	1	0	2	1	1	0	1	0	2	1	1	0	2	1	1	1	1	1	1	0	0	0	0
120	0	0	2	1	2	0	0	1	0	1	0	2	2	2	2	1	2	2	1	0	1	1	0	1	0	2	0	1	1	1	2	1	2	0	2	2	0	0	2	1	2	1	1	0	1	1	0	0	1
121	0	0	1	1	1	0	0	1	1	0	0	0	1	1	1	2	1	1	2	1	0	1	0	0	0	2	1	1	2	0	1	0	1	1	1	1	2	2	2	0	1	1	1	1	1	0	0	0	0
122	0	0	1	1	1	1	0	1	1	1	1	0	2	1	2	1	1	1	1	1	0	1	1	1	0	2	0	1	1	1	2	1	2	0	2	2	0	0	2	1	2	2	2	0	0	0	1	0	0
123	0	0	1	1	1	1	1	1	1	1	1	2	2	1	1	1	1	1	1	1	0	1	2	1	0	2	1	0	2	1	1	0	1	0	2	1	1	0	2	1	1	1	1	1	1	0	1	0	0
124	0	0	0	0	0	1	1	1	2	0	0	1	1	0	1	2	0	0	2	2	0	1	1	0	0	2	1	1	1	0	1	1	1	0	2	1	1	0	2	0	1	1	1	1	1	0	0	0	0
125	0	0	2	2	2	1	1	1	0	2	0	1	2	2	2	0	2	2	0	0	0	1	1	0	0	2	0	0	2	2	2	0	2	0	2	2	0	0	2	1	2	2	2	0	0	0	0	0	0
126	0	0	0	0	0	1	0	1	2	0	0	1	1	0	1	2	0	0	2	2	0	2	2	0	0	2	1	1	1	0	1	1	1	0	2	1	1	0	2	0	1	1	1	1	1	0	0	0	0
127	0	0	2	2	2	1	1	1	0	1	0	0	1	2	2	1	2	2	1	0	0	1	2	0	0	2	0	1	2	1	2	0	2	1	1	2	1	1	2	0	2	2	2	0	0	0	0	0	0
128	0	0	2	0	0	0	0	1	0	1	1	0	2	2	1	2	2	2	2	0	0	2	1	1	0	1	0	1	1	0	1	2	1	0	2	1	1	0	2	1	1	1	1	1	1	0	1	0	0
129	2	2	2	0	0	1	0	1	0	2	0	1	2	2	2	2	2	2	2	0	0	2	0	1	0	2	0	2	0	0	2	2	2	0	2	2	2	0	2	1	2	2	2	0	0	0	0	0	0
130	0	0	1	1	1	1	1	1	1	1	0	1	1	1	1	1	1	1	1	1	0	2	2	0	0	2	0	1	1	1	2	1	1	0	2	1	1	0	2	0	1	1	1	1	1	0	0	0	0
131	0	0	2	2	2	0	1	1	0	1	0	1	2	2	2	1	2	2	1	0	0	1	1	0	0	2	0	1	2	1	2	0	2	1	1	2	1	1	1	0	2	1	2	0	0	1	0	1	0
132	0	0	2	0	2	0	1	1	0	1	0	0	2	2	2	2	2	2	2	0	0	2	0	1	0	2	0	1	1	1	2	1	1	1	1	1	2	2	1	1	2	1	2	0	0	2	0	1	0
133	1	1	2	1	1	1	0	1	0	2	1	2	1	2	2	1	2	2	1	0	0	1	1	1	0	2	0	1	1	1	2	1	2	0	2	2	1	0	2	0	2	2	2	0	0	0	1	0	0
134	0	0	1	0	1	0	1	1	1	0	1	0	2	1	2	2	2	2	2	0	0	2	1	1	0	2	0	2	1	1	2	2	1	0	2	1	2	1	2	1	2	2	2	0	0	1	1	0	0
135	1	1	2	0	2	0	0	1	0	1	0	0	2	2	1	2	2	2	2	0	1	2	0	1	0	2	1	0	1	0	1	2	2	2	2	0	1	0	1	0	2	0	1	1	1	2	1	1	1
136	1	1	2	0	0	1	1	1	0	1	1	2	2	2	2	2	2	2	2	0	0	1	0	1	0	2	0	1	0	1	2	1	2	1	1	2	2	1	1	0	2	1	2	0	0	1	1	1	0
137	1	1	2	0	0	0	1	1	0	1	1	1	2	2	2	2	2	2	2	0	0	1	0	1	0	2	0	1	0	1	2	2	1	0	2	1	2	1	2	0	2	2	2	0	0	1	1	0	0
138	0	0	1	0	0	1	0	1	1	0	1	1	2	1	2	2	1	1	2	1	0	2	1	1	0	2	0	1	0	1	2	2	1	0	2	1	2	1	2	1	2	2	2	0	0	1	1	0	0
139	2	2	1	1	2	0	0	1	0	2	1	1	2	2	1	0	0	2	2	0	0	2	1	1	0	2	0	2	2	0	2	0	2	1	1	1	2	2	1	1	1	1	2	0	0	1	1	1	1
140	1	1	2	1	1	1	0	1	0	2	1	0	2	2	2	1	2	2	1	0	0	1	1	1	1	2	0	1	1	1	2	1	2	0	2	2	1	0	2	0	2	2	2	0	0	0	1	0	0
141	0	0	1	0	1	0	0	1	1	1	1	0	2	1	2	1	1	1	1	1	0	2	1	1	0	2	0	1	1	1	2	1	2	0	2	2	0	0	2	0	2	2	2	0	0	0	0	0	0
142	1	1	2	0	1	1	0	1	0	0	1	0	2	2	2	1	2	2	2	0	0	2	0	1	0	2	0	0	0	1	2	2	1	0	2	0	2	1	2	1	2	1	1	0	1	2	1	0	0
143	2	2	2	0	2	0	0	1	0	2	0	0	0	2	2	0	1	1	2	1	0	2	2	0	0	2	0	1	1	0	2	0	2	1	1	1	1	2	2	1	2	0	0	0	2	2	1	0	1
144	0	0	2	2	2	1	1	0	0	2	0	1	1	2	2	1	2	2	1	0	1	2	0	1	0	2	0	1	1	1	2	1	2	0	2	2	0	0	2	1	2	2	2	0	0	0	1	0	0
145	0	0	1	1	1	0	0	1	1	1	1	0	2	1	2	1	1	1	1	1	0	2	1	0	0	2	0	1	1	1	2	1	2	0	2	2	0	0	2	0	2	2	2	0	0	0	0	0	0
146	0	0	1	1	1	0	0	1	1	1	0	1	2	1	2	1	1	1	1	1	0	2	2	0	0	2	0	1	1	1	2	1	2	0	2	2	0	0	2	0	2	2	2	0	0	0	0	0	1
147	0	0	1	0	1	0	0	1	1	1	1	1	2	1	2	1	1	1	1	1	0	2	2	1	0	2	0	1	1	1	2	1	2	0	2	2	0	0	2	0	2	2	2	0	0	0	0	0	0
148	1	1	1	0	2	1	1	1	0	2	1	1	2	2	2	1	1	2	2	0	1	2	2	0	0	2	0	2	0	0	2	2	2	0	2	2	0	0	2	1	2	2	2	0	0	0	0	0	1
149	0	0	0	0	1	0	0	1	1	1	1	1	2	1	2	1	1	1	1	1	0	2	1	0	0	2	0	1	1	1	2	1	2	0	2	2	0	0	2	0	2	2	2	0	0	0	0	0	1
150	0	0	1	0	2	1	0	1	0	0	1	0	2	2	2	2	2	2	2	0	0	1	2	1	0	2	0	2	2	0	2	1	2	1	1	2	2	1	2	0	2	1	1	0	1	2	1	0	1
151	0	0	2	1	2	0	0	1	0	2	0	0	2	2	2	0	2	2	0	0	0	2	2	1	0	2	0	0	2	2	2	0	2	0	2	2	0	0	2	0	2	2	2	0	0	0	0	0	1
152	0	0	2	1	1	1	0	1	0	1	1	1	2	2	1	1	2	2	1	0	0	2	1	0	0	1	0	0	2	1	2	1	1	0	2	1	1	0	2	0	1	1	1	1	1	0	0	0	1
153	0	0	1	1	1	0	0	1	1	1	1	0	2	1	2	1	1	1	1	1	0	2	2	1	0	2	0	1	1	1	2	1	2	0	2	2	0	0	2	0	2	2	2	0	0	0	0	0	0
154	0	0	1	1	1	0	0	1	1	1	0	0	2	1	2	1	1	1	1	1	0	2	0	1	0	2	0	1	1	1	2	1	2	0	2	2	0	0	2	0	2	2	2	0	0	0	0	0	1
155	1	1	2	0	1	1	0	0	0	1	1	1	2	2	1	2	2	2	2	0	0	1	1	1	0	2	0	2	1	0	1	1	2	1	2	0	1	2	2	1	1	2	2	0	0	0	1	0	0
156	0	0	1	1	1	1	0	1	1	1	0	1	2	1	2	1	1	1	1	1	0	2	1	1	1	2	0	1	1	1	2	1	2	0	2	2	0	0	2	1	2	2	2	0	0	0	1	0	0
157	0	0	0	0	0	0	0	1	2	0	0	1	2	0	2	2	0	0	2	2	0	2	1	0	0	2	0	2	0	0	2	2	2	0	2	2	0	0	2	0	2	2	2	0	0	0	0	0	0
158	0	0	1	0	1	1	0	1	1	0	1	0	2	1	2	2	1	1	2	1	1	2	0	0	0	2	0	2	0	0	2	2	2	0	2	2	0	0	2	0	2	2	2	0	0	0	0	0	1
159	0	0	1	1	1	0	0	1	1	1	1	0	2	1	2	1	1	1	1	1	0	2	2	0	0	2	0	1	1	1	2	1	2	0	2	2	0	0	2	0	2	2	2	0	0	0	0	0	1
160	0	0	2	2	2	0	0	1	0	2	1	1	2	2	2	0	2	2	0	0	0	2	1	0	0	2	0	0	2	2	2	0	2	0	2	2	0	0	2	0	2	2	2	0	0	0	0	0	0
161	0	0	2	2	2	0	0	1	0	2	1	0	2	2	2	0	2	2	0	0	0	2	1	0	0	2	0	0	2	2	2	0	2	0	2	2	0	0	2	0	2	2	2	0	0	0	0	0	1
162	0	0	2	1	1	1	0	1	0	1	0	1	2	2	2	1	2	2	1	0	1	2	2	1	1	2	0	1	1	1	2	1	2	0	2	2	0	0	2	1	2	1	1	0	1	1	1	0	0
163	0	0	1	1	1	0	0	1	1	1	1	0	2	1	2	1	1	1	1	1	0	2	1	0	0	2	0	1	1	1	2	1	2	0	2	2	0	0	2	0	2	2	2	0	0	0	0	0	1
164	0	0	0	0	0	0	0	1	2	0	1	0	2	0	2	2	0	0	2	2	0	2	2	1	0	2	0	2	0	1	2	1	2	0	2	2	0	0	2	0	2	2	2	0	0	0	0	0	1
165	0	0	0	0	0	0	0	1	2	0	1	0	2	0	2	2	0	0	2	2	0	2	2	0	0	2	0	2	0	0	2	2	2	0	2	2	0	0	2	0	2	2	2	0	0	0	0	0	1
166	0	0	1	1	1	0	0	1	1	1	1	1	2	1	2	1	1	1	1	1	0	2	1	0	0	2	0	1	1	1	2	1	2	0	2	2	0	0	2	0	2	2	2	0	0	0	0	0	0
167	0	0	0	0	0	0	0	1	2	0	1	1	2	0	2	2	0	0	2	2	0	2	2	0	0	2	0	2	0	0	2	2	2	0	2	2	0	0	2	0	2	2	2	0	0	0	0	0	0
168	0	0	0	0	0	0	0	1	2	0	1	1	2	0	2	2	0	0	2	2	0	2	1	1	0	2	0	2	0	0	2	2	2	0	2	2	0	0	2	0	2	2	2	0	0	0	0	0	0
169	0	0	0	0	0	0	0	1	2	0	1	0	2	0	2	1	1	1	1	1	0	2	1	1	0	2	0	1	1	1	2	1	2	0	2	2	0	0	2	0	2	2	2	0	0	0	0	0	1
170	0	0	2	2	2	0	0	1	0	2	1	0	2	2	2	0	2	2	0	0	0	2	2	1	0	2	0	0	2	2	2	0	2	0	2	2	0	0	2	0	2	2	2	0	0	0	0	0	0
171	0	0	1	1	1	0	0	2	1	1	1	0	2	1	2	2	0	0	2	2	0	2	2	0	0	2	0	2	0	0	2	2	2	0	2	2	0	0	2	0	2	2	2	0	0	0	0	0	0
172	0	0	1	1	1	0	1	1	1	1	1	1	2	1	1	1	1	1	1	1	0	1	0	1	0	2	1	0	2	1	1	0	1	0	2	1	1	0	2	1	1	1	1	1	1	0	0	0	0
173	0	0	2	1	1	0	0	1	0	2	0	0	2	2	2	1	2	2	1	0	0	2	1	1	0	2	0	1	1	1	1	1	2	0	2	2	0	0	2	0	2	2	2	0	0	0	0	0	1
174	0	0	2	0	0	0	1	1	0	1	1	1	2	2	1	2	2	2	2	0	0	2	1	1	0	1	0	1	1	0	1	2	1	0	2	1	1	0	2	1	1	1	1	1	1	0	0	0	0
175	0	0	2	0	0	0	1	1	0	1	1	1	2	2	1	2	2	2	2	0	1	2	1	1	0	1	0	1	1	0	2	2	1	0	2	1	1	0	2	0	1	1	1	1	1	0	0	0	1
176	0	0	2	0	1	1	1	1	0	0	0	0	2	2	1	2	2	2	2	0	1	2	1	1	0	1	0	1	1	0	2	2	1	0	2	1	1	0	2	0	1	1	1	1	1	0	1	0	1
177	0	0	2	0	1	0	0	1	0	0	0	0	2	2	1	2	2	2	2	0	1	2	1	0	0	1	0	1	1	0	1	2	1	0	2	1	1	0	2	0	1	1	1	1	1	0	1	0	0
178	0	0	2	0	1	0	1	1	0	0	0	1	2	2	1	2	2	2	2	0	1	2	1	1	0	1	0	1	1	0	2	2	1	0	2	1	1	0	2	1	1	1	1	1	1	0	0	0	1
179	0	0	2	0	0	0	1	1	0	1	0	0	2	2	1	2	2	2	2	0	0	2	1	1	0	1	0	1	1	0	1	2	1	0	2	1	1	0	2	0	1	1	1	1	1	0	0	0	1
180	0	0	2	0	1	0	0	1	0	0	1	0	2	2	1	2	2	2	2	0	1	2	1	1	0	1	0	1	1	0	2	2	1	0	2	1	1	0	2	0	1	1	1	1	1	0	0	0	0
181	0	0	2	1	1	0	0	1	0	2	1	1	2	2	2	1	2	2	1	0	0	2	1	1	0	2	0	1	1	1	1	1	2	0	2	2	0	0	2	0	2	2	2	0	0	0	0	0	1
182	0	0	2	0	1	0	1	1	0	0	1	0	2	2	1	2	2	2	2	0	1	2	1	1	0	1	0	1	1	0	2	2	1	0	2	1	1	0	2	1	1	1	1	1	1	0	0	0	1
183	0	0	2	1	2	0	1	1	0	1	1	1	2	2	1	2	2	2	2	0	1	2	1	1	0	1	0	1	1	0	2	2	1	0	2	1	1	0	2	1	1	1	1	1	1	0	0	0	1
184	0	0	2	0	0	0	1	1	0	1	1	0	2	2	1	2	2	2	2	0	1	2	1	1	0	1	0	1	1	0	2	2	1	0	2	1	1	0	2	1	1	1	1	1	1	0	1	0	0
185	0	0	2	1	2	0	1	1	0	1	0	1	2	2	2	1	2	2	1	0	1	2	1	1	0	2	0	1	1	1	2	1	2	0	2	2	0	0	2	1	2	2	2	0	0	0	0	0	1
186	0	0	0	0	1	0	0	1	1	1	1	1	2	1	1	2	1	1	2	1	0	2	1	1	0	2	1	1	1	0	1	1	1	0	2	1	1	0	2	0	1	1	1	1	1	0	1	0	0
187	0	0	2	0	1	1	0	1	0	0	1	1	2	2	1	2	2	2	2	0	1	2	1	0	0	1	0	1	1	0	2	2	1	0	2	1	1	0	2	0	1	1	1	1	1	0	0	0	0
188	0	0	2	0	1	0	0	1	0	0	1	1	2	2	1	2	2	2	2	0	1	2	1	0	0	1	0	1	1	0	2	2	1	0	2	1	1	0	2	1	1	1	1	1	1	0	0	0	0
189	0	0	2	1	2	0	0	1	0	1	1	0	2	2	2	1	2	2	1	0	1	2	1	1	0	2	0	1	1	1	2	1	2	0	2	2	0	0	2	0	2	2	2	0	0	0	0	0	1
190	0	0	2	0	1	0	0	1	0	0	1	0	2	2	1	2	2	2	2	0	0	2	1	1	0	1	0	1	1	0	1	2	1	0	2	1	1	0	2	1	1	1	1	1	1	0	1	0	0
191	0	0	2	1	1	0	0	1	0	2	1	1	2	2	2	1	2	2	1	0	0	2	1	1	0	2	0	1	1	1	1	1	2	0	2	2	0	0	2	0	2	2	2	0	0	0	1	0	1
192	0	0	2	0	1	0	0	1	0	0	1	1	2	2	1	2	2	2	2	0	1	2	1	1	0	1	0	1	1	0	2	2	1	0	2	1	1	0	2	0	1	1	1	1	1	0	1	0	1
193	0	0	1	0	1	1	1	1	1	0	1	1	2	1	2	2	1	1	2	1	0	1	0	1	0	2	0	2	1	0	2	1	2	1	1	2	1	1	2	0	2	1	2	0	0	1	0	0	1
194	0	0	2	0	1	0	0	1	0	0	1	1	2	2	1	2	2	2	2	0	1	2	1	0	0	1	0	1	1	0	2	2	1	0	2	1	1	0	2	0	1	1	1	1	1	0	1	0	0
195	0	0	2	2	1	0	0	1	1	1	1	0	2	1	2	1	1	1	1	1	0	1	1	0	0	2	0	1	1	1	2	1	2	0	2	2	0	0	2	1	2	2	2	0	0	0	1	0	0
196	0	0	2	1	1	0	0	1	0	2	1	0	2	2	2	1	2	2	1	0	0	2	1	1	0	2	0	1	1	1	1	1	2	0	2	2	0	0	2	1	2	2	2	0	0	0	1	0	0
197	0	0	2	1	2	0	0	1	0	1	1	1	2	2	2	1	2	2	1	0	1	2	1	1	0	2	0	1	1	1	2	1	2	0	2	2	0	0	2	0	2	2	2	0	0	0	1	0	1
198	0	0	2	1	1	0	0	1	0	2	1	0	2	2	2	1	2	2	1	0	0	2	1	1	0	2	0	1	1	1	1	1	2	0	2	2	0	0	2	1	2	2	2	0	0	0	1	0	0
199	0	0	2	1	1	0	0	0	0	2	1	0	2	2	2	1	2	2	1	0	1	2	1	0	0	2	0	1	1	1	2	1	2	0	2	2	0	0	2	1	2	2	2	0	0	0	1	0	0
200	1	1	2	0	2	0	0	1	0	1	0	0	1	2	2	2	2	2	2	0	0	1	1	0	0	2	1	1	2	0	2	0	1	0	2	1	1	0	0	0	2	0	1	1	1	2	1	2	1
201	0	0	2	1	2	0	0	1	0	1	1	0	2	2	2	1	2	2	1	0	1	2	1	1	0	2	0	1	1	1	2	1	2	0	2	2	0	0	2	1	2	2	2	0	0	0	0	0	0
202	0	0	2	1	2	0	0	1	0	1	1	0	2	2	2	1	2	2	1	0	1	2	1	0	0	2	0	1	1	1	2	1	2	0	2	2	0	0	2	0	2	2	2	0	0	0	0	0	1
203	0	0	2	0	1	1	1	1	0	0	1	0	2	1	2	2	2	2	2	0	2	2	1	1	0	1	1	1	1	0	1	2	2	0	2	2	0	0	2	1	2	2	2	0	0	0	0	0	0
204	0	0	2	0	1	0	1	1	0	0	1	0	2	1	2	2	2	2	2	0	2	2	1	1	0	1	1	1	1	0	1	2	2	0	2	2	0	0	1	1	2	2	2	0	0	1	0	1	0
205	1	1	2	0	1	1	0	1	0	1	1	1	2	2	2	2	2	2	2	0	1	2	1	1	0	2	0	2	0	0	2	2	2	0	2	2	1	0	2	0	2	2	2	0	0	0	1	0	0
206	0	0	1	1	1	1	0	1	1	1	0	0	2	1	2	1	1	1	1	1	0	1	1	1	0	2	0	1	1	0	2	2	2	0	2	2	0	0	2	0	2	2	2	0	0	0	1	0	0
207	0	0	2	0	1	0	1	1	0	0	1	1	2	1	2	2	2	2	2	0	2	2	1	1	0	1	1	1	1	0	1	2	2	1	1	2	1	1	1	1	2	1	2	0	0	1	1	1	1
208	0	0	2	0	1	0	1	1	0	0	1	1	2	1	2	2	2	2	2	0	1	2	1	1	0	1	1	1	1	0	1	2	2	0	2	2	0	0	2	1	2	2	2	0	0	0	1	0	0
209	1	1	2	0	0	0	0	1	0	2	1	1	2	2	2	2	2	2	2	0	0	2	1	1	0	2	0	2	0	0	1	2	2	1	1	2	2	1	2	1	2	2	2	0	0	0	0	0	1
210	0	0	2	0	0	1	0	1	0	1	1	1	2	1	2	2	2	2	2	0	1	2	1	1	0	1	1	1	1	0	1	2	2	1	1	2	1	1	1	1	2	1	2	0	0	1	0	1	0
211	1	1	2	0	1	0	0	1	0	1	1	1	2	2	2	2	2	2	2	0	1	2	1	1	0	2	0	2	0	0	2	2	2	0	2	2	1	0	2	1	2	2	2	0	0	0	0	0	1
212	1	1	2	0	1	0	1	1	0	1	1	0	2	2	2	2	2	2	2	0	1	2	1	1	0	1	1	1	1	0	1	2	2	0	2	2	0	0	2	0	2	2	2	0	0	0	1	0	0
213	1	1	2	0	1	0	1	1	0	1	1	0	2	2	2	2	2	2	2	0	1	2	1	1	0	2	0	2	0	0	2	2	2	0	2	2	1	0	1	1	2	2	2	0	0	1	1	1	0
214	0	0	2	0	1	1	0	1	0	0	1	0	2	1	2	2	2	2	2	0	2	2	1	1	0	1	1	1	1	0	1	2	2	0	2	2	0	0	2	1	2	2	2	0	0	0	1	0	1
215	0	0	2	0	1	1	0	1	0	0	1	1	2	1	2	2	2	2	2	0	2	2	1	1	0	1	1	1	1	0	1	2	2	0	2	2	0	0	2	1	2	2	2	0	0	0	1	0	0
216	0	0	1	0	1	0	0	1	0	1	0	1	2	1	2	2	2	2	2	0	1	1	0	1	0	1	1	1	1	0	1	2	2	0	2	2	0	0	2	0	2	2	2	0	0	0	0	0	0
217	1	1	2	0	1	1	1	1	0	1	1	1	2	2	2	2	2	2	2	0	1	2	1	1	0	2	0	2	0	0	2	2	2	0	2	2	1	0	2	1	2	2	2	0	0	0	1	0	0
218	0	0	2	1	1	0	0	1	0	1	1	1	2	1	2	1	1	1	1	1	0	1	2	1	0	2	0	1	1	1	2	1	2	0	2	2	0	0	2	0	2	2	2	0	0	0	0	0	0
219	0	0	1	0	0	0	0	1	1	0	1	1	2	0	2	2	1	1	2	1	1	2	0	1	0	1	1	1	1	0	1	2	2	0	2	2	0	0	2	0	2	2	2	0	0	0	0	0	0
220	1	1	1	0	0	0	0	1	1	1	1	0	2	1	2	2	1	1	2	1	0	2	0	1	0	2	0	2	0	0	2	2	2	0	2	2	1	0	2	0	2	2	2	0	0	0	0	0	0
221	0	0	1	0	0	0	0	1	1	0	1	0	2	0	2	2	1	1	2	1	1	2	1	1	0	1	1	1	1	0	1	2	2	0	2	2	0	0	2	0	2	2	2	0	0	0	0	0	0
222	1	1	1	0	0	0	0	1	1	1	1	1	2	1	2	2	1	1	2	1	0	2	1	1	0	2	0	2	0	0	2	2	2	0	2	2	1	0	2	0	2	2	2	0	0	0	0	0	0
223	0	0	1	0	0	0	0	1	1	0	1	0	2	0	2	2	1	1	2	1	1	2	1	1	0	1	1	1	1	0	1	2	2	0	2	2	0	0	2	0	2	2	2	0	0	0	0	0	0
224	1	1	1	0	0	0	0	1	1	1	1	1	2	1	2	2	1	1	2	1	0	2	1	1	0	2	0	2	0	0	2	2	2	0	2	2	1	0	2	0	2	2	2	0	0	0	0	0	0
225	1	1	1	0	0	0	0	1	1	1	1	1	2	1	2	2	1	1	2	1	0	2	1	1	0	2	0	2	0	0	2	2	2	0	2	2	1	0	2	0	2	2	2	0	0	0	0	0	0
226	0	0	2	1	2	0	0	1	0	1	1	0	2	2	2	1	2	2	1	0	0	1	2	0	0	2	0	1	2	1	2	0	2	1	1	2	1	1	1	1	2	1	2	0	0	1	1	1	1
227	1	1	1	0	0	0	0	1	1	1	1	0	2	1	2	2	1	1	2	1	0	2	1	1	0	2	0	2	0	0	2	2	2	0	2	2	1	0	2	0	2	2	2	0	0	0	0	0	0
228	1	1	1	0	0	0	0	1	1	1	1	0	2	1	2	2	1	1	2	1	0	2	1	1	0	2	0	2	0	0	2	2	2	0	2	2	1	0	2	0	2	2	2	0	0	0	0	0	0
229	0	0	1	0	0	0	0	1	1	0	1	0	2	0	2	2	1	1	2	1	1	2	1	1	0	1	1	1	1	0	1	2	2	0	2	2	0	0	2	0	2	2	2	0	0	0	0	0	0
230	1	1	2	0	1	1	0	1	0	2	1	0	1	2	2	1	2	2	2	0	0	2	0	1	0	2	0	1	0	0	1	2	2	1	2	0	0	1	2	0	2	1	0	0	1	2	1	0	1
231	0	0	1	0	0	0	0	1	1	0	1	0	2	0	2	2	1	1	2	1	1	2	1	1	0	1	1	1	1	0	1	2	2	0	2	2	0	0	2	0	2	2	2	0	0	0	0	0	0
232	0	0	1	0	1	0	0	1	0	1	1	2	2	1	2	2	2	2	2	0	2	2	1	1	0	1	1	1	1	0	1	2	2	0	2	2	0	0	2	0	2	2	2	0	0	0	0	0	0
233	1	1	2	0	0	1	0	1	0	2	1	0	2	2	2	2	1	1	2	1	0	2	1	1	0	2	0	2	0	0	1	2	2	1	1	2	1	1	2	1	2	2	2	0	0	0	1	0	0
234	1	1	2	0	0	1	0	1	0	2	1	0	2	2	2	2	1	1	2	1	0	2	1	1	0	2	0	2	0	0	1	2	2	1	1	2	1	1	1	1	2	1	2	0	0	1	1	1	1
235	0	0	1	0	1	1	0	1	0	1	1	0	1	2	2	2	2	2	2	0	0	2	1	1	0	1	0	1	1	0	1	2	2	1	1	2	2	1	1	1	2	1	2	1	0	1	1	1	0
236	1	1	2	0	0	0	0	1	0	2	1	0	2	2	2	2	1	1	2	1	0	2	1	1	0	2	0	2	0	0	1	2	2	1	1	2	2	1	1	0	2	1	2	0	0	1	0	1	0
237	1	1	2	0	1	1	0	1	0	1	1	0	1	2	2	2	1	1	2	1	1	2	1	1	0	2	0	2	0	0	2	2	2	0	2	2	0	0	2	0	2	2	2	0	0	0	0	0	0
238	0	0	2	1	1	0	0	1	0	1	1	1	2	2	1	1	2	2	1	0	0	1	2	1	0	1	0	0	2	1	2	1	2	0	2	2	1	0	1	1	2	1	1	1	1	1	0	1	1
239	0	0	1	0	1	1	1	1	0	2	1	0	1	2	2	2	2	2	2	0	0	2	1	1	0	1	0	1	1	0	1	2	2	1	1	2	2	1	1	1	2	1	2	0	0	1	1	1	1
240	0	0	1	0	1	1	0	1	0	2	1	0	1	2	2	2	2	2	2	0	0	2	1	1	0	1	0	1	1	0	1	2	2	1	1	2	2	1	1	2	2	1	2	0	0	1	1	1	1
241	1	1	2	0	0	1	0	1	0	2	1	1	1	2	2	2	2	2	2	0	0	1	2	1	1	2	0	2	0	0	2	2	2	0	2	2	2	0	2	1	2	2	2	0	0	1	1	0	0
242	0	0	2	1	1	1	0	1	0	1	1	0	2	2	1	1	2	2	1	0	0	1	1	1	0	1	0	0	2	1	2	1	2	0	2	2	1	0	1	0	2	1	1	1	1	1	0	1	0
243	0	0	1	1	1	1	0	1	1	1	1	1	2	1	2	1	1	1	1	1	0	1	2	1	0	2	0	1	1	1	2	1	2	0	2	2	0	0	2	1	2	2	2	0	0	0	0	0	0
244	0	0	1	0	2	1	1	1	0	1	1	0	1	2	2	2	2	2	2	0	1	2	1	1	0	1	0	1	1	0	2	2	2	1	1	2	2	1	1	2	2	1	2	0	0	1	1	1	0
245	0	0	0	0	0	0	0	1	2	0	1	1	2	0	2	2	0	0	2	2	0	2	2	0	0	2	0	2	0	0	2	2	2	0	2	2	0	0	2	0	2	2	2	0	0	0	0	0	0
246	1	1	2	0	0	1	0	1	0	2	1	0	2	2	2	2	2	2	2	0	0	2	1	1	0	1	0	1	1	0	1	2	2	1	1	2	2	1	1	2	2	1	2	0	0	1	0	1	1
247	1	1	2	0	1	1	0	1	0	1	1	0	2	2	2	2	1	1	2	1	1	2	1	1	0	2	0	2	0	0	2	2	2	0	2	2	1	0	2	2	2	2	2	0	0	0	1	0	0
[truncated: 2,779 more columns]
