# Supplementary material for: Genome-Enabled Estimates of Additive and Nonadditive Genetic Variances and Prediction of Apple Phenotypes Across Environments
Source: G3 (Bethesda). 2015 Oct 22;5(12):2711–8. doi: 10.1534/g3.115.021105 (PMC4683643; doi:10.1534/g3.115.021105)
Supplement: Supporting Information [file supp_g3.115.021105_FileS2.txt]

Taxa	Family	site	WT	GRE	FF	CRI	JUI	FIN
1	A325	HB	-41.28	0.1003	-2.487	-1.972	-1.03	-0.401
2	A325	HB	91.19	-1.459	-2.934	-1.457	-0.3544	-0.3012
3	A325	HB	1.004	-0.0973	-0.25	0.3552	0.6412	0.0686
4	A325	HB	-53.81	-1.058	1.794	0.7547	0.2686	0.1183
5	A325	HB	39.02	-1.105	1.331	0.4129	0.136	0.0574
6	A325	HB	-2.368	-0.509	0.4265	0.2869	-0.0589	-0.4341
7	A325	HB	-32.01	0.711	-0.2362	0.3493	-0.2393	-0.1148
8	A325	HB	-1.013	1.131	0.028	0.5144	0.3849	-0.2303
9	A325	HB	0	0	0	0	0	0
10	A325	HB	-8.403	-0.1292	-1.83	-0.9063	-0.3802	-0.279
11	A325	HB	-33.54	-0.0099	1.456	0.0391	0.2112	-0.0432
12	A325	HB	-24.26	-1.085	-3.071	-1.732	-0.7136	0.0565
13	A325	HB	-14.78	-0.6963	-0.6715	-0.7778	-0.3484	0.00751
14	A325	HB	0	0	0	0	0	0
15	A325	HB	-23.36	-1.308	-2.154	-1.656	-0.6524	-0.2076
16	A328	HB	-15.29	1.607	-1.343	-1.106	-0.5342	0.1903
17	A328	HB	33.57	1.588	-2.939	-1.509	-0.2268	0.0904
18	A328	HB	1.72	0.6607	-0.4759	0.511	0.0195	-0.1911
19	A328	HB	62.78	1.87	-1.739	-1.09	-0.0776	-0.0869
20	A328	HB	91.08	1.659	-2.494	-1.304	-0.4245	-0.0152
21	A328	HB	-0.4433	1.131	-2.269	-1.191	-0.6068	-0.5102
22	A328	HB	46.69	0.3403	-2.5	-1.884	-0.6012	-0.1646
23	A328	HB	-48.86	0.5136	-2.967	-1.593	-0.8045	-0.1254
24	A328	HB	41.25	0.9383	-0.4006	0.0471	-0.1873	-0.0568
25	A328	HB	-27.97	0.00222	-2.775	-1.25	-0.8148	-0.5969
26	A328	HB	14.15	0.6456	-2.117	-1.165	-0.1049	0.0327
27	A328	HB	47.63	-0.8737	-1.555	0.0866	0.2115	0.0565
28	A328	HB	-52.2	1.862	-2.358	-0.0703	-0.2438	-0.0622
29	A328	HB	-19.01	0.2871	-0.4159	-0.2343	-0.0776	-0.2303
30	A328	HB	-46.54	-0.6691	-2.992	-1.28	-0.3403	-0.1306
31	A332	HB	-22.75	-0.653	0.1399	0.5238	0.0852	0.0762
32	A332	HB	16.39	-1.185	-1.719	-0.6632	-0.0417	-0.2196
33	A332	HB	-50.24	-1.167	1.459	1.054	0.0852	0.0762
34	A332	HB	72.5	-0.8927	-1.362	-0.673	-0.1491	-0.043
35	A332	HB	14.84	-1.182	0.5888	0.3264	0.0423	0.0899
36	A332	HB	4.26	-1.296	2.607	0.9422	0.3271	0.0565
37	A332	HB	68.35	-1.288	1.832	0.5999	0.2864	0.158
38	A332	HB	58.76	0.1154	-0.6455	0.0172	0.0158	-0.1162
39	A332	HB	-12.4	-0.1386	0.00331	0.5238	0.285	0.0762
40	A332	HB	3.115	-0.216	-1.373	-0.537	-0.1254	0.0655
41	A332	HB	0.1211	-0.3544	-1.014	0.0326	0.5159	0.1488
42	A332	HB	46	-1.067	-0.5032	-0.0703	0.0633	0.0476
43	A332	HB	-19.5	0.1998	0.0685	0.3608	0.2698	0.0813
44	A332	HB	-26.46	-0.2895	-0.3871	-0.0604	-0.3063	-0.0552
45	A332	HB	-32.14	-0.6218	0.8352	0.3028	-0.0937	0.1191
46	A333	HB	94.51	0.9458	-0.6845	-1.23	-0.4459	0.089
47	A333	HB	-3.619	-0.6404	-3.14	-1.152	-0.2885	0.0709
48	A333	HB	3.256	-0.7456	-1.094	-0.0856	0.1177	-0.0496
49	A333	HB	27.13	4.483	-1.934	-1.837	-0.7882	-0.1212
50	A333	HB	-14.81	-0.4786	-1.733	-0.9786	-0.1299	-0.2849
51	A333	HB	-47.99	0.3782	-1.856	-1.908	-0.9459	0.0105
52	A333	HB	-22.89	-1.004	0.233	-0.0189	0.0848	-0.2862
53	A333	HB	-2.146	2.296	-0.2402	0.038	0.4582	-0.1631
54	A333	HB	-26.63	-0.8993	-0.9263	0.5797	0.0947	0.0665
55	A333	HB	-18.7	0.7747	-0.8395	-0.3432	0.1379	0.195
56	A333	HB	62.75	-1.297	-3.04	-1.623	-0.8874	-0.2058
57	A333	HB	-7.002	-0.5415	-0.4412	0.3397	0.9435	-0.2283
58	A333	HB	82.53	-0.402	-2.769	-1.463	-0.6868	-0.1254
59	A333	HB	-23.75	-0.1386	-0.788	0.5238	0.0852	0.0762
60	A333	HB	-6.882	0.813	-1.556	-0.5729	0.2267	-0.0497
61	A334	HB	43.89	-0.8737	-0.3828	-0.1273	-0.1354	-0.0152
62	A334	HB	-87.42	3.255	-0.5875	-0.6568	-0.2069	0.0972
63	A334	HB	-9.906	-0.9792	0.0194	0.5144	0.674	-0.1586
64	A334	HB	-25.29	0.9262	1.571	1.011	0.6059	0.0972
65	A334	HB	-42.7	0.098	0.6899	0.6403	0.3687	0.1183
66	A334	HB	14.5	-0.9792	4.37	1.049	0.2115	0.1999
67	A334	HB	-44.82	-1.439	1.325	0.72	0.1534	0.0955
68	A334	HB	-17.61	-0.7681	0.2834	0.3005	0.2693	0.1999
69	A334	HB	-30.9	0.0761	1.753	0.7283	0.2115	-0.0152
70	A334	HB	-33.33	0.2871	-0.9943	-1.304	-0.0776	0.0565
71	A334	HB	-20.99	-1.718	2.046	0.8352	0.2115	0.1999
72	A334	HB	6.606	0.3692	-0.2064	0.1382	0.6592	-0.0393
73	A334	HB	-22.43	-0.2405	0.6755	0.6213	0.5584	0.1282
74	A334	HB	-29.14	0.2053	1.469	0.4653	0.5091	-0.0387
75	A334	HB	14.83	-1.401	2.449	0.7283	0.0958	0.1282
76	A336	HB	4.122	-0.0491	-0.6877	-0.0309	0.5449	0.1139
77	A336	HB	-18.92	-0.7449	-0.7804	0.2309	0.2088	0.1488
78	A336	HB	14.23	1.077	-0.435	0.2594	0.721	-0.1273
79	A336	HB	87.13	0.1512	0.6188	0.4849	0.4731	-0.0753
80	A336	HB	75.81	-0.4997	-1.385	-0.3985	0.6211	-0.1304
81	A336	HB	8.127	1.131	-1.56	-0.6621	0.3271	-0.3021
82	A336	HB	-28.98	0.9681	-0.9608	-0.0589	0.0309	-0.0842
83	A336	HB	13.49	-0.8737	-0.2745	-0.1273	0.4427	0.0565
84	A336	HB	8.265	1.271	-2.072	-0.5977	-0.2742	-0.2509
85	A336	HB	-44.5	3.242	-1.679	-0.769	0.2693	-0.1586
86	A336	HB	71.91	1.976	0.4278	0.6213	0.6162	-0.0869
87	A336	HB	45.43	-0.346	-2.672	-1.304	-0.2511	-0.1586
88	A336	HB	72.62	-1.573	-2.708	-2.061	-0.655	0.0837
89	A342	HB	50.88	-1.181	4.153	0.9222	-0.067	0.073
90	A342	HB	17.72	-0.0295	-2.901	-1.732	-1.061	-0.3021
91	A342	HB	0	0	0	0	0	0
92	A342	HB	-18.41	0.0761	-0.0667	-0.2343	-0.0198	-0.0152
93	A342	HB	78.11	-1.576	2.064	0.3032	0.1534	0.1823
94	A342	HB	-7.61	-1.037	0.9204	0.5996	0.3582	0.1144
95	A342	HB	45.29	1.114	-1.947	-0.807	-0.1761	0.0683
96	A342	HB	12.39	-0.4901	-2.129	-1.429	-0.7325	-0.0216
97	A342	HB	-2.191	-1.106	3.108	0.6609	0.0889	0.1718
98	A342	HB	33.75	0.0162	-2.509	-1.294	-0.4787	0.1183
99	A342	HB	8.197	-0.8737	-1.683	-0.876	-0.3089	-0.0152
100	A342	HB	1.785	-1.823	4.998	1.37	-0.0198	0.3434
101	A342	HB	-22.55	-1.037	0.8271	-0.086	0.4656	-0.1626
102	A342	HB	55.69	-0.4516	-1.478	-0.876	-0.3667	0.0565
103	A396	HB	-41.6	0.0279	2.902	0.9824	-0.3128	0.051
104	A396	HB	-30.35	-0.2635	0.2518	0.5638	0.2634	-0.0468
105	A396	HB	-52.12	-0.1023	3.827	1.052	-0.012	-0.0433
106	A396	HB	-47.78	-0.8354	-1.613	-1.137	-0.27	0.0623
107	A396	HB	-22.86	-0.7071	-0.2499	-0.58	0.227	0.1163
108	A396	HB	-24.07	-1.331	0.7046	0.0326	-0.5078	0.039
109	A396	HB	9.183	-0.8737	0.5255	0.5144	0.4427	-0.0152
110	A396	HB	0	0	0	0	0	0
111	A396	HB	32.17	-1.371	1.034	0.3032	0.1013	0.1764
112	A396	HB	-30.92	0.8128	-1.111	-0.537	-0.3252	-0.1105
113	A396	HB	-39.31	-0.8093	-0.7977	-0.2354	0.0425	-0.0515
114	A396	HB	-24.06	-0.5412	0.7638	-1.981	-0.5408	-0.309
115	A396	HB	-59.42	-0.0277	0.4286	0.1126	0.227	0.1163
116	A396	HB	-18.97	-0.7694	-0.2519	-0.1362	-0.5049	0.0321
117	A456	HB	-27.43	1.87	1.736	0.7283	0.3849	0.2717
118	A456	HB	27.86	-0.9557	-1.882	0.212	-0.0949	-0.1249
119	A456	HB	-4.035	-1.081	-2.466	-1.395	-0.0522	-0.0279
120	A456	HB	-18.24	1.617	-2.087	-0.9054	0.0957	-0.5197
121	A456	HB	-3.655	1.448	0.3218	0.5144	0.038	-0.0152
122	A456	HB	-8.273	-0.6514	1.832	1.003	0.2039	0.1548
123	A456	HB	33	0.6093	-0.9761	-0.4946	-0.4284	-0.1262
124	A456	HB	63.08	0.4202	-1.546	-0.5043	-0.1745	-0.1152
125	A456	HB	-45.9	1.87	-0.927	-0.1273	-0.3089	-0.3021
126	A456	HB	-38.14	0.3885	0.0325	0.3794	-0.1756	-0.00293
127	A456	HB	5.891	-0.9855	-1.844	-0.5483	-0.1447	-0.0196
128	A456	HB	-6.384	2.081	-0.2882	-0.2343	-0.1933	-0.0152
129	A456	HB	44.24	0.5622	-1.011	-1.044	-0.7832	-0.5959
130	A456	HB	34.9	3.164	-0.0522	-0.3314	0.0452	-0.0138
131	A456	HB	-47.84	1.279	-0.1411	0.4651	-0.1989	0.1722
132	A535	HB	27.02	0.5612	0.311	0.6561	0.2906	-0.3187
133	A535	HB	-24.9	-0.8735	-0.519	0.6749	0.5846	0.0437
134	A535	HB	33.73	-1.19	-1.192	-0.1273	0.1536	0.0565
135	A535	HB	-45.96	-1.19	-0.4227	0.0866	0.5005	0.1999
136	A535	HB	-29.55	-1.157	2.51	1.407	-0.067	0.2679
137	A535	HB	10.28	0.753	0.7004	0.859	0.449	0.1823
138	A535	HB	-39.26	-1.718	1.406	1.156	-0.0776	0.2717
139	A535	HB	29.42	-1.764	3.131	0.5051	-0.00642	0.1371
140	A535	HB	31.88	-1.296	-0.4123	-0.2343	-0.1354	0.1282
141	A535	HB	27.31	-0.9118	0.2993	0.4792	0.3637	-0.1993
142	A535	HB	-11.16	-0.6031	1.412	0.5638	-0.0697	0.1028
143	A535	HB	69	-0.8469	1.18	0.9046	0.0691	0.1133
144	A535	HB	-16.15	-1.19	-0.5236	0.3005	0.038	0.1999
145	A536	HB	68.04	1.448	-1.725	-1.304	-0.3089	-0.0869
146	A536	HB	-6.551	-1.296	0.716	0.4074	-0.1933	-0.0152
147	A536	HB	-20.59	0.2567	1.942	0.8692	0.2098	-0.1969
148	A536	HB	-12.97	-0.84	4.167	1.095	0.0657	0.1826
149	A536	HB	-14.67	-1.677	2.304	0.7328	-0.2808	0.184
150	A536	HB	67.23	-0.4531	-3.42	-1.773	-0.4103	-0.0648
151	A536	HB	5.803	-0.6638	0.0143	-0.7022	-0.1314	-0.0438
152	A536	HB	14.25	-0.9229	0.1553	-0.3347	-0.3153	0.158
153	A536	HB	-10.56	-1.058	-0.5762	0.5258	0.3825	0.3576
154	A536	HB	-17.57	-1.612	-1.703	-1.304	-0.3089	-0.0869
155	A536	HB	5.613	-0.9449	0.6004	0.207	0.2514	-0.0753
156	A536	HB	-11.14	0.6786	-0.2121	0.4845	-0.122	-0.1674
157	A536	HB	-11.09	-0.0299	0.6423	0.2969	-0.3748	0.2702
158	A537	HB	-73.95	0.5796	1.617	1.157	0.1866	-0.0936
159	A537	HB	9.818	0.1288	1.714	0.8145	0.2835	-0.13
160	A537	HB	8.566	-0.4516	1.406	0.8352	0.3849	0.0565
161	A537	HB	-9.041	-0.8993	2.31	0.5797	0.2945	-0.1094
162	A537	HB	-39.46	0.4193	-0.3243	-0.4029	-0.1352	0.0153
163	A537	HB	60.64	-0.135	2.279	0.9422	0.3849	0.0565
164	A537	HB	-5.333	-1.401	0.6904	0.0866	0.1536	0.1999
165	A537	HB	-36.52	-0.7121	2.85	0.7621	-0.0521	-0.0859
166	A537	HB	16.01	3.98	0.5397	-0.1273	0.1536	-0.0869
167	A537	HB	23.68	0.8147	-0.6192	-0.5551	-0.0198	-0.0869
168	A537	HB	-13.86	2.761	1.008	0.3874	0.6085	0.051
169	A537	HB	-13.28	0.8215	-3.056	-1.636	-0.4382	-0.0616
170	A537	HB	52.89	0.2871	-1.422	-0.769	0.1536	0.1999
171	A537	HB	3.802	-0.7681	0.6704	1.049	0.5584	-0.0869
172	A537	HB	9.415	-1.401	-1.723	-0.6621	0.2115	-0.0152
173	A541	HB	-35.95	0.0827	1.229	0.4114	-0.157	0.1125
174	A541	HB	-31.98	0.2871	1.411	0.7283	0.0958	0.1999
175	A541	HB	16.71	-0.7354	0.6449	0.719	0.2099	-0.1823
176	A541	HB	-7.637	-0.0295	-2.03	-0.769	-0.4823	-0.1586
177	A541	HB	-39.37	0.1591	0.9158	1.052	0.2012	0.0315
178	A541	HB	-14.94	-0.617	2.385	1.276	0.2273	0.1823
179	A541	HB	-0.8581	-0.6913	0.5005	-0.5891	-0.4102	0.2871
180	A541	HB	8.074	-0.2343	0.6541	0.7141	0.213	0.1903
181	A541	HB	-0.5233	0.1213	1.371	0.3754	0.1078	0.0127
182	A541	HB	-23.32	-0.5571	0.2748	0.8352	0.0958	0.1999
183	A541	HB	-40.94	0.3926	0.8553	0.6213	0.1536	0.0565
184	A541	HB	62.1	-0.346	1.226	0.6213	-0.0198	0.1282
185	A541	HB	-25.81	1.643	2.192	1.147	0.1628	0.1955
186	A541	HB	-10.38	0.7679	-0.4596	-0.0285	0.0158	-0.0303
187	A541	HB	-12.91	-1.401	0.7964	0.7283	0.038	0.1999
188	A542	HB	-37.86	-0.4429	2.316	1.02	0.278	0.1062
189	A542	HB	-21.45	-0.6369	2.531	0.7743	0.3041	0.0272
190	A542	HB	-9.703	-0.7681	-0.245	0.3005	-0.0198	0.1282
191	A542	HB	19.29	-1.823	-0.3605	0.8352	-0.0198	-0.1586
192	A542	HB	-5.378	-0.4272	0.0922	0.3017	0.0863	0.1905
193	A542	HB	-19.92	-0.8737	2.828	1.049	0.038	0.1282
194	A542	HB	-20.21	-0.3401	1.92	0.6394	-0.00571	-0.0703
195	A542	HB	-8.259	-0.6764	1.016	0.723	0.0633	-0.0622
196	A542	HB	55.32	-0.5571	1.248	0.7283	0.3849	0.1282
197	A542	HB	-16.4	-0.8821	-0.2804	0.3062	0.3098	-0.0448
198	A542	HB	16.5	-1.425	0.8389	0.6314	0.024	0.1191
199	A542	HB	-4.049	0.0761	2.457	0.9422	0.2693	-0.3021
200	A542	HB	-0.4419	-1.262	-0.37	0.3392	0.2667	0.1171
201	A542	HB	-60.15	3.742	1.31	0.6115	-0.0848	-0.2317
202	A542	HB	56.97	0.4564	0.8101	0.7932	0.1997	0.1895
203	A545	HB	-9.052	-0.0295	-0.2307	-0.0204	0.1536	-0.0152
204	A545	HB	-47.76	-0.0271	2.981	0.7621	-0.0521	0.0877
205	A545	HB	-88.97	-0.6626	0.0533	-0.1273	-0.2511	-0.2303
206	A545	HB	-21.18	0.6037	-2.123	-0.5551	-0.1354	-0.0869
207	A545	HB	-32.41	2.227	0.1183	0.5856	0.3233	0.3359
208	A545	HB	54.57	0.0761	0.2793	0.3005	0.1536	-0.0869
209	A545	HB	37.15	-0.8737	-0.9901	-0.3412	-0.0776	0.0565
210	A545	HB	66.33	-0.7681	-0.8755	-0.4482	-0.1933	-0.0152
211	A545	HB	66.64	-0.135	2.207	0.3005	0.3271	0.1999
212	A545	HB	-45.01	-1.507	-0.6582	0.4074	0.1536	0.1282
213	A545	HB	33.89	-0.4516	0.0337	0.8352	0.2693	-0.0152
214	A545	HB	0.4252	-0.617	0.7722	0.4421	-0.2161	0.0955
215	A545	HB	3.963	1.026	-2.492	-1.09	-0.1354	0.0565
216	A545	HB	1.917	-0.2127	1.983	0.7381	0.0452	0.0579
217	A545	HB	-25.13	1.754	-2.713	-1.322	-0.3477	0.000909
218	A546	HB	23.02	-1.19	-3.398	-1.838	-0.5402	0.1282
219	A546	HB	-18.35	-0.346	0.0149	0.1935	0.5584	0.1999
220	A546	HB	-29.95	1.764	1.745	0.7283	-0.0198	0.1999
221	A546	HB	4.788	0.7092	0.7121	0.8352	0.0958	0.1282
222	A546	HB	25.98	3.493	-0.349	0.0252	0.2273	-0.2516
223	A546	HB	59.73	-0.0813	-0.3067	0.1219	0.0835	0.1131
224	A546	HB	-18.32	-0.8616	1.521	0.6493	0.1028	0.1133
225	A546	HB	32.19	0.4507	2.398	0.7681	0.231	-0.1141
226	A546	HB	25.36	1.142	0.3805	0.655	0.3825	-0.0393
227	A546	HB	57.3	1.368	2.522	0.8887	0.2903	-0.2006
228	A546	HB	-37.3	-0.9792	1.953	0.8352	0.5005	0.1999
229	A546	HB	-16.77	1.526	0.0749	0.7184	0.3777	-0.0166
230	A546	HB	-39.44	1.42	4.633	0.2991	-0.4626	-0.2798
231	A546	HB	-39.04	3.246	0.8601	0.6729	0.1391	0.1224
232	A546	HB	12.11	0.4982	-0.696	-0.6621	-0.1933	0.1282
233	A551	HB	29.13	0.7092	-1.6	-0.769	-0.3089	0.1999
234	A551	HB	-34.72	1.553	0.0771	0.3005	0.0958	-0.0152
235	A551	HB	-18.91	-0.48	2.427	0.72	0.0795	0.2691
236	A551	HB	52.46	1.822	0.6467	0.2415	-0.2263	-0.195
237	A551	HB	30.23	-0.0488	-0.6264	-0.2214	-0.4302	0.0562
238	A551	HB	16.19	4.398	-3.37	-1.739	-0.4876	0.0983
239	A551	HB	-24.03	-1.65	-0.2481	-0.214	-0.0937	0.1133
240	A551	HB	-39.62	0.2871	0.1548	-0.4482	-0.2511	0.1999
241	A551	HB	-16.11	-1.19	4.454	1.263	0.0958	-0.1586
242	A551	HB	-36.15	-1.401	1.713	0.7283	-0.0198	0.1282
243	A551	HB	-29.52	1.131	-1.008	0.4074	-0.0198	0.1999
244	A551	HB	-20.84	0.2871	0.6249	0.0866	-0.3089	0.0565
245	A551	HB	-1.705	-0.3154	-0.9552	-0.4985	-0.0714	-0.1204
246	A551	HB	-1.392	0.9203	-1.159	-0.2343	-0.4245	0.2717
247	A551	HB	2.938	2.925	1.293	0.6213	0.5005	0.0565
1	A325	MOT	-42.55	1.039	-0.1691	-0.8388	-0.368	-0.4376
2	A325	MOT	63.35	-2.33	-1.952	-0.6189	-0.2743	-0.2937
3	A325	MOT	-13.01	-0.8024	1.101	0.9241	0.8882	-1.83E-02
4	A325	MOT	-71.18	-1.493	2.067	0.7704	0.2346	0.2714
5	A325	MOT	-4.591	-0.5417	2.522	0.4908	-2.80E-02	0.1944
6	A325	MOT	-12.32	0.905	0.2511	-1.22E-02	-0.5514	-0.1853
7	A325	MOT	-37.95	0.4014	-0.2184	-6.61E-02	-0.6463	-0.4504
8	A325	MOT	-22.57	1.753	-0.6491	2.87E-02	0.2013	-0.1752
9	A325	MOT	-41.62	-1.094	0.9946	0.8961	-0.5971	0.1673
10	A325	MOT	-15.62	-0.8781	-1.129	-1.622	-1.258	-0.5828
11	A325	MOT	-76.48	-1.325	1.594	1.26	9.83E-02	0.2347
12	A325	MOT	-24.95	-1.717	-2.475	-1.564	-0.6934	-1.02E-02
13	A325	MOT	-6.154	-1.262	-0.5604	-1.233	-0.4537	-9.53E-02
14	A325	MOT	-38.21	1.106	-1.907	-0.9546	-0.3326	-0.3896
15	A325	MOT	-21.88	-1.634	-1.31	-1.356	-0.7837	-0.1139
16	A328	MOT	-1.009	1.855	-1.2	-1.059	-0.4138	0.1204
17	A328	MOT	75.81	3.647	-3.905	-2.067	-0.607	7.74E-02
18	A328	MOT	25.01	0.9111	-0.8042	0.5977	0.4509	-0.2246
19	A328	MOT	89.86	3.543	-2.131	-0.847	0.1526	8.32E-02
20	A328	MOT	113.2	2.923	-3.596	-1.539	-0.5754	0.1106
21	A328	MOT	2.659	2.029	-3.226	-2.073	-1.328	-0.5598
22	A328	MOT	56.25	-0.9103	-2.199	-0.4843	-0.1178	-3.80E-02
23	A328	MOT	-12.47	1.246	-2.989	-0.5775	-2.80E-02	-0.1408
24	A328	MOT	47.29	3.481	-1.307	-0.3639	0.3141	-0.3084
25	A328	MOT	-17.45	1.567	-2.974	-1.591	-0.8059	-0.5582
26	A328	MOT	18.83	3.481	-2.809	-1.646	-0.3017	-5.70E-02
27	A328	MOT	61.73	-0.1074	-1.374	-1.59E-02	0.2924	-3.67E-02
28	A328	MOT	-55.15	3.025	-1.348	0.3522	-0.2939	-0.1411
29	A328	MOT	-11.15	2.14	-1.192	-0.5775	-0.1649	-5.70E-02
30	A328	MOT	-25.38	-8.44E-02	-2.471	-1.535	-0.1512	0.1153
31	A332	MOT	-18.02	-2.174	-0.3214	-0.2941	0.3905	0.1475
32	A332	MOT	12.45	-2.322	-1.688	-0.3968	5.42E-02	-0.2913
33	A332	MOT	-16.04	-1.978	0.6878	1.052	0.3477	0.3295
34	A332	MOT	96.31	0.4152	-3.145	-1.649	-0.5611	-0.4571
35	A332	MOT	-10.84	-1.456	1.183	0.7219	0.2538	5.08E-02
36	A332	MOT	18.18	-1.895	2.847	1.169	0.5388	5.69E-02
37	A332	MOT	43.19	-2.041	0.7515	0.9237	0.6119	-2.45E-02
38	A332	MOT	73.24	-0.9398	-1.251	-0.7382	-2.81E-02	9.74E-02
39	A332	MOT	0	0	0	0	0	0
40	A332	MOT	22.06	-0.3136	-3.006	-1.724	-0.8519	-0.4261
41	A332	MOT	-7.586	0.3345	-0.6723	0.2706	9.60E-02	0.2493
42	A332	MOT	13.52	-0.4717	-0.9077	-0.1458	9.20E-02	-0.2648
43	A332	MOT	-5.879	0.5758	0.1094	0.5977	0.5194	0.1944
44	A332	MOT	-13.53	-0.9887	0.3114	0.9182	-2.80E-02	-5.70E-02
45	A332	MOT	-25.33	-1.764	0.7931	0.5089	0.628	0.3535
46	A333	MOT	75.34	0.6352	-0.9245	-0.9301	-0.3746	-0.1584
47	A333	MOT	17.37	0.1185	-3.194	-1.452	-0.582	-0.1147
48	A333	MOT	6.478	-1.163	0.3363	0.632	0.3668	0.1575
49	A333	MOT	42.79	2.454	-2.145	-1.198	-6.76E-02	0.1281
50	A333	MOT	-3.95	-1.957	-1.86	-0.6321	0.3977	-0.3708
51	A333	MOT	-26.6	0.3523	-2.758	-1.646	-1.191	-0.3084
52	A333	MOT	-29.29	-0.9608	-6.88E-02	-0.1313	-1.45E-02	-0.4169
53	A333	MOT	13.47	3.673	8.53E-02	0.4618	0.6224	-0.2094
54	A333	MOT	-32.94	2.07	-1.195	0.2418	0.1739	8.73E-02
55	A333	MOT	5.009	0.9906	-1.291	-0.4947	6.20E-02	3.76E-02
56	A333	MOT	31.04	-0.9887	-2.807	-1.539	-0.986	0.1106
57	A333	MOT	-22.49	-0.8769	-0.6352	0.7793	0.7419	-0.2019
58	A333	MOT	118.2	-0.9263	-2.751	-1.664	-1.135	-0.6514
59	A333	MOT	-45.9	1.06	-0.9663	-0.3179	-1.45E-02	8.73E-02
60	A333	MOT	6.198	-0.2064	-2.868	-1.432	-0.6439	-0.3084
61	A334	MOT	19.37	-1.547	-0.3172	6.35E-02	0.3825	2.68E-02
62	A334	MOT	-79.23	4.273	-0.5145	-0.433	-0.1184	0.5521
63	A334	MOT	-23.88	-1.189	0.6411	0.6775	0.6294	-9.94E-02
64	A334	MOT	-24.4	2.005	0.6332	0.3522	0.675	0.1683
65	A334	MOT	-37.2	1.023	-0.5058	-0.898	-0.1649	0.1106
66	A334	MOT	-4.839	-1.405	4.455	1.184	0.5249	8.45E-02
67	A334	MOT	-31.04	-2.14	2.129	0.9088	7.19E-02	0.2029
68	A334	MOT	-29.82	-0.2064	6.72E-02	-4.34E-02	-2.80E-02	2.68E-02
69	A334	MOT	-41.05	0.105	2.707	1.101	0.4224	0.2527
70	A334	MOT	-36.36	-0.7304	-0.9825	-0.7382	0.2191	0.2313
71	A334	MOT	-40.5	-2.595	2.894	0.9344	0.303	0.2601
72	A334	MOT	-0.6774	4.31E-02	0.5188	0.6846	0.8496	8.44E-02
73	A334	MOT	-35.51	-1.458	1.505	1.173	0.8548	5.66E-02
74	A334	MOT	-38.9	0.1551	2.253	0.7439	0.3597	-1.61E-02
75	A334	MOT	11.49	-0.3524	1.086	0.2744	0.5029	-9.32E-02
76	A336	MOT	6.185	-0.4189	-1.019	-0.4919	0.2432	0.3552
77	A336	MOT	-17.02	-0.6858	-0.5741	1.136	0.1835	0.3387
78	A336	MOT	19.74	1	0.3444	0.3592	0.717	-0.2713
79	A336	MOT	34.61	-0.9514	1.146	0.3798	0.6896	-0.1106
80	A336	MOT	121	-1.378	-0.985	-0.295	0.184	-0.2046
81	A336	MOT	9.202	0.7283	-1.191	-0.7393	0.3454	-0.1918
82	A336	MOT	-14.45	1.135	1.279	0.5977	0.5878	-5.70E-02
83	A336	MOT	-1.583	-1.694	0.557	0.226	0.256	3.46E-02
84	A336	MOT	43.46	1.231	-2.042	-7.22E-02	-0.1761	-0.2735
85	A336	MOT	-30.04	3.319	-1.431	-0.3501	0.5006	-5.17E-02
86	A336	MOT	46.55	2.663	0.8831	0.4235	0.6133	0.1144
87	A336	MOT	-15.19	1.571	5.63E-02	0.4037	0.29	-0.1005
88	A336	MOT	45.15	-0.5417	-2.892	-1.646	-0.6439	-0.1408
89	A342	MOT	62.73	-2.147	-2.443	-1.683	-0.8463	-0.3581
90	A342	MOT	40.31	0.4641	-2.856	-1.539	-1.123	-0.3084
91	A342	MOT	-16.24	-1.968	3.718	1.192	0.3759	0.1802
92	A342	MOT	-11.75	-0.1587	-0.5362	5.41E-02	6.17E-02	0.3521
93	A342	MOT	62.08	-1.579	1.6	0.6617	0.4404	0.2629
94	A342	MOT	11.77	-1.324	9.75E-02	-0.1502	4.04E-02	-5.70E-02
95	A342	MOT	73.65	0.5758	-1.753	-0.3639	0.1772	0.1106
96	A342	MOT	9.894	-1.778	-1.142	-1.34	-0.6461	9.74E-02
97	A342	MOT	-28.4	-1.764	3.142	1.222	-2.78E-02	0.3627
98	A342	MOT	44.93	-0.8769	-3.227	-1.646	-1.123	-0.1408
99	A342	MOT	-10.06	-1.049	-2.259	-0.9986	-0.2416	-0.3812
100	A342	MOT	-8.39	-2.164	5.064	1.726	0.5334	0.2358
101	A342	MOT	-28.09	-1.485	0.5311	0.3353	0.414	0.1364
102	A342	MOT	69.3	-2.96E-02	-1.219	-0.7735	-0.2904	-6.55E-02
103	A396	MOT	-21.73	-0.3354	1.384	0.8793	-2.76E-02	-0.1773
104	A396	MOT	0	0	0	0	0	0
105	A396	MOT	-40.31	-3.58E-02	3.545	1.328	0.2346	6.52E-02
106	A396	MOT	-47.1	-1.561	-2.29E-02	-0.1846	-4.01E-02	3.32E-02
107	A396	MOT	-15.73	-1.785	0.4156	7.33E-02	0.1465	0.2714
108	A396	MOT	-35.22	-0.904	-0.3136	-0.4947	-0.3784	3.76E-02
109	A396	MOT	14.48	-1.05	0.8634	2.74E-02	-7.94E-02	8.69E-03
110	A396	MOT	-61.71	-2.317	4.224	1.374	-0.2539	0.1817
111	A396	MOT	13.3	-1.802	0.8913	0.4781	0.3431	0.2246
112	A396	MOT	-20.13	0.5204	-0.9661	-0.3331	-0.4292	0.1316
113	A396	MOT	-19.03	-1.43	0.1095	-0.2941	-2.36E-02	0.1475
114	A396	MOT	0	0	0	0	0	0
115	A396	MOT	-50.44	1.34	-0.3665	-1.728	-0.8928	-0.1773
116	A396	MOT	-49.93	-0.7645	-1.122	-1.181	-0.4701	-0.4504
117	A456	MOT	-32.05	2.923	1.449	1.132	0.4509	0.4458
118	A456	MOT	2.414	-1.341	-2.1	-0.913	-0.6427	-0.4779
119	A456	MOT	-1.193	1.135	-3.176	-1.86	-1.123	0.1944
120	A456	MOT	-1.576	0.728	-1.395	-0.4995	6.20E-02	-4.66E-02
121	A456	MOT	0.4645	2.833	7.04E-02	0.4328	0.4469	0.1379
122	A456	MOT	-8.009	-1.324	1.77	0.9182	0.2457	0.1944
123	A456	MOT	26.57	1.534	-1.913	-0.3968	-0.2745	0.1754
124	A456	MOT	19.42	0.7038	-2.313	-1.168	-0.3624	-0.4704
125	A456	MOT	-37.56	2.331	-1.683	-0.7784	-0.5546	-0.459
126	A456	MOT	-16.16	1.097	-1.604	-0.846	-0.5771	-0.4511
127	A456	MOT	20.44	-0.7645	-2.307	-0.7632	5.84E-02	-3.80E-02
128	A456	MOT	-2.725	3.034	-0.6649	-0.3639	-0.3017	2.68E-02
129	A456	MOT	47.51	-2.129	1.63	0.4207	0.1835	-0.2349
130	A456	MOT	58.96	3.643	-1.966	-1.057	0.1501	5.66E-02
131	A456	MOT	-49.96	1.882	0.4757	1.03	0.414	0.5583
132	A535	MOT	47.66	1.682	-0.6388	-0.411	0.1339	-2.94E-02
133	A535	MOT	4.467	-0.2922	-1.265	-0.2637	0.383	0.3615
134	A535	MOT	3.738	-1.75	-1.63	-0.4995	0.2382	0.1597
135	A535	MOT	-38.51	0.1026	-0.8294	-0.1525	0.8512	0.2653
136	A535	MOT	-7.626	-0.5345	1.408	0.8448	7.48E-02	0.1817
137	A535	MOT	-12.45	1.917	-0.1247	0.384	0.5194	0.1106
138	A535	MOT	-40.16	-1.312	1.204	0.7552	0.5024	0.2628
139	A535	MOT	-14.86	-1.925	4.249	1.083	-3.63E-02	0.2146
140	A535	MOT	17.54	-2.888	-0.5251	-0.4707	-9.65E-02	2.68E-02
141	A535	MOT	14.68	-0.7652	0.428	0.384	0.2457	-0.2246
142	A535	MOT	0	0	0	0	0	0
143	A535	MOT	54.4	-1.311	0.5524	0.2611	-3.19E-02	0.1817
144	A535	MOT	3.318	-1.657	-0.2127	-0.3174	-1.46E-02	0.1173
145	A536	MOT	40.61	2.623	-1.961	-0.7784	-0.5546	-0.3559
146	A536	MOT	-21.57	-2.041	1.419	1.034	-0.1141	0.2628
147	A536	MOT	-7.383	1.299	1.819	0.8906	0.5902	-0.1635
148	A536	MOT	6.145	-0.8621	3.795	1.705	0.2526	0.2256
149	A536	MOT	-15.1	-2.598	2.613	0.8724	-0.3983	0.3832
150	A536	MOT	0.7596	0.4076	-2.971	-1.749	-0.907	0.1407
151	A536	MOT	-8.317	-0.3545	0.5675	0.2418	0.1739	-0.2909
152	A536	MOT	34.8	-1.82	-0.1239	-0.8293	-0.6564	-3.76E-03
153	A536	MOT	-15.72	-0.7473	-1.265	-0.1152	0.4751	0.1413
154	A536	MOT	-33.87	-1.654	-0.6003	-0.3458	-0.2431	4.51E-03
155	A536	MOT	-2.75	-0.7421	1.387	0.5672	0.1497	-9.83E-02
156	A536	MOT	-12.48	-2.538	-0.1679	-0.3592	-0.3667	-0.4358
157	A536	MOT	-18.64	1.538	0.6859	0.2611	-0.1017	0.1817
158	A537	MOT	-78.02	-0.9397	3.859	1.66	-0.1087	-9.26E-02
159	A537	MOT	-2.661	3.973	1.646	0.9514	0.4227	0.2368
160	A537	MOT	7.078	0.134	-0.5916	5.51E-02	0.2246	0.2134
161	A537	MOT	9.322	-2.186	1.918	0.9749	0.439	0.2453
162	A537	MOT	-19.46	-1.325	1.047	0.6117	-0.2026	4.28E-02
163	A537	MOT	32.78	1.011	2.295	0.7457	0.2422	6.30E-02
164	A537	MOT	3.008	-2.33	0.2266	0.2772	0.2457	0.362
165	A537	MOT	-44.02	1.299	1.724	0.6117	-2.64E-02	0.1459
166	A537	MOT	11.95	4.75	-0.1359	-0.3384	0.3296	-2.40E-02
167	A537	MOT	22.16	1.791	-1.131	-0.8201	4.74E-02	-8.51E-02
168	A537	MOT	15.83	3.705	0.1627	-0.1502	0.3141	2.68E-02
169	A537	MOT	4.909	1.666	-3.085	-1.997	-0.5797	-0.2909
170	A537	MOT	49.54	2.587	-2.254	-1.219	-2.80E-02	0.2782
171	A537	MOT	18.12	-0.7652	0.7615	1.132	0.8615	0.1106
172	A537	MOT	34.71	-2.33	-2.717	-1.005	-0.4386	0.1944
173	A541	MOT	-32.64	0.2355	1.145	0.6865	2.71E-02	0.1718
174	A541	MOT	-7.229	0.7993	0.7725	0.7045	0.1772	0.1106
175	A541	MOT	9.687	-1.212	0.4084	0.7045	0.1772	2.68E-02
176	A541	MOT	-5.147	-0.8769	-2.505	-0.7912	-0.3702	-0.3084
177	A541	MOT	-9.375	-0.3211	0.8358	0.76	0.1501	3.76E-02
178	A541	MOT	1.009	-1.75	3.534	1.467	0.5389	3.60E-02
179	A541	MOT	-24.76	-1.65	-4.03E-02	-0.4231	-0.1284	0.2541
180	A541	MOT	55.66	-0.9887	8.03E-02	0.4908	0.1088	2.68E-02
181	A541	MOT	9.575	-0.8914	0.9339	0.2773	0.2479	0.2573
182	A541	MOT	-5.512	-1.327	-0.1545	0.3272	8.95E-02	9.01E-02
183	A541	MOT	-38.63	-0.5417	0.7588	0.7045	0.3141	0.1944
184	A541	MOT	66.42	-0.8769	0.9813	0.5977	0.4509	-5.70E-02
185	A541	MOT	-10.63	2.14	2.449	1.132	0.1772	0.2782
186	A541	MOT	-13.21	0.2619	-7.24E-02	0.3418	0.3262	-0.1686
187	A541	MOT	-3.453	-2.106	0.492	0.7045	0.3141	-5.70E-02
188	A542	MOT	-15.9	0.2406	2.913	1.239	0.3825	-0.3084
189	A542	MOT	-1.4	-2.063	2.305	0.9241	0.4035	-1.26E-02
190	A542	MOT	25.62	-0.8874	-0.3001	0.4723	-0.3788	-6.04E-02
191	A542	MOT	3.195	-2.52	-0.1474	0.8983	0.4158	-9.72E-02
192	A542	MOT	-16.29	-2.353	1.99	0.895	0.5022	0.1433
193	A542	MOT	-2.667	-1.883	3.244	1.132	4.04E-02	0.2782
194	A542	MOT	-33.16	-1.021	1.638	0.7552	-0.2022	-0.3559
195	A542	MOT	-2.275	-1.325	1.057	0.8906	0.414	-0.1635
196	A542	MOT	42.11	-2.33	2.648	1.025	0.3141	-5.70E-02
197	A542	MOT	-14.51	-1.659	1.008	0.384	4.04E-02	0.1944
198	A542	MOT	44.49	-2.28	0.4833	0.8087	7.48E-02	-9.46E-03
199	A542	MOT	20.29	0.4641	3.023	1.239	0.4509	-0.2246
200	A542	MOT	-2.566	-1.042	-2.27E-02	-0.2016	-3.29E-02	0.1235
201	A542	MOT	-41.77	4.822	0.3896	0.4908	-0.3017	-0.1408
202	A542	MOT	60.64	-3.58E-02	1.749	1.049	0.2346	-3.80E-02
203	A545	MOT	-3.696	0.9111	-1.097	-0.3639	-0.2333	0.1944
204	A545	MOT	-50.44	-7.99E-02	3.201	0.7887	-1.17E-02	7.41E-02
205	A545	MOT	-87.16	0.2039	-0.6534	7.79E-02	5.43E-02	-1.26E-02
206	A545	MOT	-69.67	3.146	-1.792	-0.5775	-0.3017	0.1106
207	A545	MOT	-53.4	2.699	0.4941	0.384	0.5878	0.5296
208	A545	MOT	42.09	-1.542	0.9519	0.5304	0.3336	-0.288
209	A545	MOT	40.09	-2.08	-0.6872	-0.1517	2.44E-02	9.66E-02
210	A545	MOT	86.54	-1.661	-0.9565	-2.50E-02	-0.2474	0.2511
211	A545	MOT	12.11	-1.945	3.651	0.9237	-0.1267	0.2305
212	A545	MOT	-39.49	-1.167	-1.39E-02	0.337	-2.61E-02	-4.66E-02
213	A545	MOT	26.15	-0.8919	0.346	0.7581	0.25	-0.356
214	A545	MOT	-25.24	-1.324	1.28	0.384	-2.80E-02	0.1106
215	A545	MOT	30.96	2.296	-2.838	-1.181	-0.2059	0.1683
216	A545	MOT	-2.323	0.1764	1.689	0.8167	-0.1024	0.1461
217	A545	MOT	-40.37	2.252	-2.861	-1.539	-0.7807	-5.70E-02
218	A546	MOT	37.21	-0.2064	-3.168	-1.646	-0.6439	-5.70E-02
219	A546	MOT	-17.49	-9.47E-02	-0.4585	-4.34E-02	0.7246	0.1944
220	A546	MOT	-20.58	2.157	1.876	0.76	-0.2023	0.1407
221	A546	MOT	12.63	0.9111	0.4857	1.025	4.04E-02	0.1944
222	A546	MOT	20.7	3.37	-0.1125	6.35E-02	0.4509	-0.3084
223	A546	MOT	6.608	-0.4121	0.4758	1.92E-02	-8.34E-02	0.2453
224	A546	MOT	-2.545	-1.821	0.8976	0.5666	0.5925	0.173
225	A546	MOT	16.54	0.7085	2.488	1.051	0.6128	-1.59E-02
226	A546	MOT	27.33	2.252	1.716	0.9182	0.5194	2.68E-02
227	A546	MOT	62.31	-1.341	3.849	1.597	0.2381	-0.5811
228	A546	MOT	-39.89	-2.218	3.479	1.025	0.3825	0.1106
229	A546	MOT	-7.696	2.476	-4.14E-02	0.5977	0.1772	-5.70E-02
230	A546	MOT	-55.44	-1.111	4.064	0.851	-2.28E-02	-5.12E-02
231	A546	MOT	-45.84	3.37	0.8653	0.5977	0.2457	0.1944
232	A546	MOT	28.2	-0.3683	-1.67E-02	-0.1507	-0.1556	-4.88E-02
233	A551	MOT	31.61	-1.007	-1.114	0.1449	-0.3888	5.67E-02
234	A551	MOT	-16.06	1.71	-0.2438	0.2743	0.2202	-3.97E-02
235	A551	MOT	-9.739	-0.1722	1.784	0.928	0.25	0.2453
236	A551	MOT	-2.544	0.4641	1.746	0.384	-9.65E-02	-0.2246
237	A551	MOT	53.74	2.899	-2.187	-0.6756	-0.1445	-0.3256
238	A551	MOT	27.83	3.899	-2.515	-1.321	-0.7344	0.1683
239	A551	MOT	-24.91	-1.547	-1.122	-1.112	-0.7123	2.68E-02
240	A551	MOT	-34.77	1.805	-1.233	-1.325	-0.5754	2.68E-02
241	A551	MOT	-26.36	-2.298	4.731	1.222	0.3332	-0.3405
242	A551	MOT	-57.55	-0.7825	1.597	-5.75E-02	-0.3772	-0.2014
243	A551	MOT	-37.29	3.593	-0.9835	6.35E-02	-2.80E-02	0.2782
244	A551	MOT	-43.65	0.4014	-0.5978	-1.042	-0.7344	-0.1411
245	A551	MOT	11.99	-0.6787	-1.803	-1.675	-0.5842	5.08E-02
246	A551	MOT	-6.718	1.246	-1.368	-1.112	-0.7123	-5.70E-02
247	A551	MOT	-22.22	3.991	1.45	0.7581	0.6556	0.3433
